# Supplementary material for: Reduced in vivo hepatic proteome replacement rates but not cell proliferation rates predict maximum lifespan extension in mice
Source: Aging Cell. 2015 Nov 6;15(1):118–27. doi: 10.1111/acel.12414 (PMC4717272; doi:10.1111/acel.12414)
Supplement: Supplementary file 1 — Spreadsheet S1. GO terms, protein‐level data and peptide‐level data for each model. [file ACEL-15-118-s001.xlsx]

## Sheet: Snell_GO BP Terms
Protein Accession #	Protein Name	GO Code	GO BP Term	Dwarf k : WT k	Dwarf RPS : WT RPS	Dwarf WPASR : WT WPASR
Q91ZJ5	UTP--glucose-1-phosphate uridylyltransferase	GO:0008152	metabolic process	0.567473	3.42138	1.94154
Q91ZJ5	UTP--glucose-1-phosphate uridylyltransferase	GO:0005623	cell	0.567473	3.42138	1.94154
Q91ZJ5	UTP--glucose-1-phosphate uridylyltransferase	GO:0044464	cell part	0.567473	3.42138	1.94154
Q91ZJ5	UTP--glucose-1-phosphate uridylyltransferase	GO:0005622	intracellular	0.567473	3.42138	1.94154
Q91ZJ5	UTP--glucose-1-phosphate uridylyltransferase	GO:0044424	intracellular part	0.567473	3.42138	1.94154
Q91ZJ5	UTP--glucose-1-phosphate uridylyltransferase	GO:0005737	cytoplasm	0.567473	3.42138	1.94154
Q91ZJ5	UTP--glucose-1-phosphate uridylyltransferase	GO:0003824	catalytic activity	0.567473	3.42138	1.94154
Q91ZJ5	UTP--glucose-1-phosphate uridylyltransferase	GO:0016740	transferase activity	0.567473	3.42138	1.94154
Q9R0H0	Peroxisomal acyl-coenzyme A oxidase 1	GO:0008152	metabolic process	0.561734	2.45346	1.37819
Q9R0H0	Peroxisomal acyl-coenzyme A oxidase 1	GO:0009987	cellular process	0.561734	2.45346	1.37819
Q9R0H0	Peroxisomal acyl-coenzyme A oxidase 1	GO:0009056	catabolic process	0.561734	2.45346	1.37819
Q9R0H0	Peroxisomal acyl-coenzyme A oxidase 1	GO:0044237	cellular metabolic process	0.561734	2.45346	1.37819
Q9R0H0	Peroxisomal acyl-coenzyme A oxidase 1	GO:0044238	primary metabolic process	0.561734	2.45346	1.37819
Q9R0H0	Peroxisomal acyl-coenzyme A oxidase 1	GO:0055114	oxidation reduction	0.561734	2.45346	1.37819
Q9R0H0	Peroxisomal acyl-coenzyme A oxidase 1	GO:0006082	organic acid metabolic process	0.561734	2.45346	1.37819
Q9R0H0	Peroxisomal acyl-coenzyme A oxidase 1	GO:0006629	lipid metabolic process	0.561734	2.45346	1.37819
Q9R0H0	Peroxisomal acyl-coenzyme A oxidase 1	GO:0042180	cellular ketone metabolic process	0.561734	2.45346	1.37819
Q9R0H0	Peroxisomal acyl-coenzyme A oxidase 1	GO:0044248	cellular catabolic process	0.561734	2.45346	1.37819
Q9R0H0	Peroxisomal acyl-coenzyme A oxidase 1	GO:0044255	cellular lipid metabolic process	0.561734	2.45346	1.37819
Q9R0H0	Peroxisomal acyl-coenzyme A oxidase 1	GO:0006631	fatty acid metabolic process	0.561734	2.45346	1.37819
Q9R0H0	Peroxisomal acyl-coenzyme A oxidase 1	GO:0016054	organic acid catabolic process	0.561734	2.45346	1.37819
Q9R0H0	Peroxisomal acyl-coenzyme A oxidase 1	GO:0030258	lipid modification	0.561734	2.45346	1.37819
Q9R0H0	Peroxisomal acyl-coenzyme A oxidase 1	GO:0043436	oxoacid metabolic process	0.561734	2.45346	1.37819
Q9R0H0	Peroxisomal acyl-coenzyme A oxidase 1	GO:0044242	cellular lipid catabolic process	0.561734	2.45346	1.37819
Q9R0H0	Peroxisomal acyl-coenzyme A oxidase 1	GO:0009062	fatty acid catabolic process	0.561734	2.45346	1.37819
Q9R0H0	Peroxisomal acyl-coenzyme A oxidase 1	GO:0019395	fatty acid oxidation	0.561734	2.45346	1.37819
Q9R0H0	Peroxisomal acyl-coenzyme A oxidase 1	GO:0019752	carboxylic acid metabolic process	0.561734	2.45346	1.37819
Q9R0H0	Peroxisomal acyl-coenzyme A oxidase 1	GO:0034440	lipid oxidation	0.561734	2.45346	1.37819
Q9R0H0	Peroxisomal acyl-coenzyme A oxidase 1	GO:0046395	carboxylic acid catabolic process	0.561734	2.45346	1.37819
Q9R0H0	Peroxisomal acyl-coenzyme A oxidase 1	GO:0005623	cell	0.561734	2.45346	1.37819
Q9R0H0	Peroxisomal acyl-coenzyme A oxidase 1	GO:0043226	organelle	0.561734	2.45346	1.37819
Q9R0H0	Peroxisomal acyl-coenzyme A oxidase 1	GO:0044422	organelle part	0.561734	2.45346	1.37819
Q9R0H0	Peroxisomal acyl-coenzyme A oxidase 1	GO:0044464	cell part	0.561734	2.45346	1.37819
Q9R0H0	Peroxisomal acyl-coenzyme A oxidase 1	GO:0005622	intracellular	0.561734	2.45346	1.37819
Q9R0H0	Peroxisomal acyl-coenzyme A oxidase 1	GO:0031090	organelle membrane	0.561734	2.45346	1.37819
Q9R0H0	Peroxisomal acyl-coenzyme A oxidase 1	GO:0043227	membrane-bounded organelle	0.561734	2.45346	1.37819
Q9R0H0	Peroxisomal acyl-coenzyme A oxidase 1	GO:0043229	intracellular organelle	0.561734	2.45346	1.37819
Q9R0H0	Peroxisomal acyl-coenzyme A oxidase 1	GO:0044424	intracellular part	0.561734	2.45346	1.37819
Q9R0H0	Peroxisomal acyl-coenzyme A oxidase 1	GO:0044446	intracellular organelle part	0.561734	2.45346	1.37819
Q9R0H0	Peroxisomal acyl-coenzyme A oxidase 1	GO:0043231	intracellular membrane-bounded organelle	0.561734	2.45346	1.37819
Q9R0H0	Peroxisomal acyl-coenzyme A oxidase 1	GO:0044444	cytoplasmic part	0.561734	2.45346	1.37819
Q9R0H0	Peroxisomal acyl-coenzyme A oxidase 1	GO:0005737	cytoplasm	0.561734	2.45346	1.37819
Q9R0H0	Peroxisomal acyl-coenzyme A oxidase 1	GO:0005739	mitochondrion	0.561734	2.45346	1.37819
Q9R0H0	Peroxisomal acyl-coenzyme A oxidase 1	GO:0042579	microbody	0.561734	2.45346	1.37819
Q9R0H0	Peroxisomal acyl-coenzyme A oxidase 1	GO:0005777	peroxisome	0.561734	2.45346	1.37819
Q9R0H0	Peroxisomal acyl-coenzyme A oxidase 1	GO:0003824	catalytic activity	0.561734	2.45346	1.37819
Q9R0H0	Peroxisomal acyl-coenzyme A oxidase 1	GO:0009055	electron carrier activity	0.561734	2.45346	1.37819
Q9R0H0	Peroxisomal acyl-coenzyme A oxidase 1	GO:0000166	nucleotide binding	0.561734	2.45346	1.37819
Q9R0H0	Peroxisomal acyl-coenzyme A oxidase 1	GO:0001882	nucleoside binding	0.561734	2.45346	1.37819
Q9R0H0	Peroxisomal acyl-coenzyme A oxidase 1	GO:0016491	oxidoreductase activity	0.561734	2.45346	1.37819
Q9R0H0	Peroxisomal acyl-coenzyme A oxidase 1	GO:0048037	cofactor binding	0.561734	2.45346	1.37819
Q9R0H0	Peroxisomal acyl-coenzyme A oxidase 1	GO:0001883	purine nucleoside binding	0.561734	2.45346	1.37819
Q9R0H0	Peroxisomal acyl-coenzyme A oxidase 1	GO:0016627	oxidoreductase activity, acting on the CH-CH group of donors	0.561734	2.45346	1.37819
Q9R0H0	Peroxisomal acyl-coenzyme A oxidase 1	GO:0017076	purine nucleotide binding	0.561734	2.45346	1.37819
Q9R0H0	Peroxisomal acyl-coenzyme A oxidase 1	GO:0050662	coenzyme binding	0.561734	2.45346	1.37819
Q9R0H0	Peroxisomal acyl-coenzyme A oxidase 1	GO:0003995	acyl-CoA dehydrogenase activity	0.561734	2.45346	1.37819
Q9R0H0	Peroxisomal acyl-coenzyme A oxidase 1	GO:0030554	adenyl nucleotide binding	0.561734	2.45346	1.37819
Q9R0H0	Peroxisomal acyl-coenzyme A oxidase 1	GO:0050660	FAD binding	0.561734	2.45346	1.37819
P16015	Carbonic anhydrase 3	GO:0008152	metabolic process	0.646361	1.9639	1.26939
P16015	Carbonic anhydrase 3	GO:0009987	cellular process	0.646361	1.9639	1.26939
P16015	Carbonic anhydrase 3	GO:0044237	cellular metabolic process	0.646361	1.9639	1.26939
P16015	Carbonic anhydrase 3	GO:0006730	one-carbon metabolic process	0.646361	1.9639	1.26939
P16015	Carbonic anhydrase 3	GO:0005623	cell	0.646361	1.9639	1.26939
P16015	Carbonic anhydrase 3	GO:0044464	cell part	0.646361	1.9639	1.26939
P16015	Carbonic anhydrase 3	GO:0005622	intracellular	0.646361	1.9639	1.26939
P16015	Carbonic anhydrase 3	GO:0044424	intracellular part	0.646361	1.9639	1.26939
P16015	Carbonic anhydrase 3	GO:0005737	cytoplasm	0.646361	1.9639	1.26939
P16015	Carbonic anhydrase 3	GO:0003824	catalytic activity	0.646361	1.9639	1.26939
P16015	Carbonic anhydrase 3	GO:0016829	lyase activity	0.646361	1.9639	1.26939
P16015	Carbonic anhydrase 3	GO:0016835	carbon-oxygen lyase activity	0.646361	1.9639	1.26939
P16015	Carbonic anhydrase 3	GO:0016836	hydro-lyase activity	0.646361	1.9639	1.26939
P45952	Medium-chain specific acyl-CoA dehydrogenase, mitochondrial	GO:0008152	metabolic process	0.778807	1.6276	1.26759
P45952	Medium-chain specific acyl-CoA dehydrogenase, mitochondrial	GO:0009987	cellular process	0.778807	1.6276	1.26759
P45952	Medium-chain specific acyl-CoA dehydrogenase, mitochondrial	GO:0006807	nitrogen compound metabolic process	0.778807	1.6276	1.26759
P45952	Medium-chain specific acyl-CoA dehydrogenase, mitochondrial	GO:0009056	catabolic process	0.778807	1.6276	1.26759
P45952	Medium-chain specific acyl-CoA dehydrogenase, mitochondrial	GO:0044237	cellular metabolic process	0.778807	1.6276	1.26759
P45952	Medium-chain specific acyl-CoA dehydrogenase, mitochondrial	GO:0044238	primary metabolic process	0.778807	1.6276	1.26759
P45952	Medium-chain specific acyl-CoA dehydrogenase, mitochondrial	GO:0055114	oxidation reduction	0.778807	1.6276	1.26759
P45952	Medium-chain specific acyl-CoA dehydrogenase, mitochondrial	GO:0006082	organic acid metabolic process	0.778807	1.6276	1.26759
P45952	Medium-chain specific acyl-CoA dehydrogenase, mitochondrial	GO:0006519	cellular amino acid and derivative metabolic process	0.778807	1.6276	1.26759
P45952	Medium-chain specific acyl-CoA dehydrogenase, mitochondrial	GO:0006629	lipid metabolic process	0.778807	1.6276	1.26759
P45952	Medium-chain specific acyl-CoA dehydrogenase, mitochondrial	GO:0006766	vitamin metabolic process	0.778807	1.6276	1.26759
P45952	Medium-chain specific acyl-CoA dehydrogenase, mitochondrial	GO:0009308	amine metabolic process	0.778807	1.6276	1.26759
P45952	Medium-chain specific acyl-CoA dehydrogenase, mitochondrial	GO:0009991	response to extracellular stimulus	0.778807	1.6276	1.26759
P45952	Medium-chain specific acyl-CoA dehydrogenase, mitochondrial	GO:0034641	cellular nitrogen compound metabolic process	0.778807	1.6276	1.26759
P45952	Medium-chain specific acyl-CoA dehydrogenase, mitochondrial	GO:0042180	cellular ketone metabolic process	0.778807	1.6276	1.26759
P45952	Medium-chain specific acyl-CoA dehydrogenase, mitochondrial	GO:0042594	response to starvation	0.778807	1.6276	1.26759
P45952	Medium-chain specific acyl-CoA dehydrogenase, mitochondrial	GO:0044248	cellular catabolic process	0.778807	1.6276	1.26759
P45952	Medium-chain specific acyl-CoA dehydrogenase, mitochondrial	GO:0044255	cellular lipid metabolic process	0.778807	1.6276	1.26759
P45952	Medium-chain specific acyl-CoA dehydrogenase, mitochondrial	GO:0006575	cellular amino acid derivative metabolic process	0.778807	1.6276	1.26759
P45952	Medium-chain specific acyl-CoA dehydrogenase, mitochondrial	GO:0006631	fatty acid metabolic process	0.778807	1.6276	1.26759
P45952	Medium-chain specific acyl-CoA dehydrogenase, mitochondrial	GO:0016054	organic acid catabolic process	0.778807	1.6276	1.26759
P45952	Medium-chain specific acyl-CoA dehydrogenase, mitochondrial	GO:0030258	lipid modification	0.778807	1.6276	1.26759
P45952	Medium-chain specific acyl-CoA dehydrogenase, mitochondrial	GO:0031667	response to nutrient levels	0.778807	1.6276	1.26759
P45952	Medium-chain specific acyl-CoA dehydrogenase, mitochondrial	GO:0043436	oxoacid metabolic process	0.778807	1.6276	1.26759
P45952	Medium-chain specific acyl-CoA dehydrogenase, mitochondrial	GO:0044106	cellular amine metabolic process	0.778807	1.6276	1.26759
P45952	Medium-chain specific acyl-CoA dehydrogenase, mitochondrial	GO:0044242	cellular lipid catabolic process	0.778807	1.6276	1.26759
P45952	Medium-chain specific acyl-CoA dehydrogenase, mitochondrial	GO:0009062	fatty acid catabolic process	0.778807	1.6276	1.26759
P45952	Medium-chain specific acyl-CoA dehydrogenase, mitochondrial	GO:0019395	fatty acid oxidation	0.778807	1.6276	1.26759
P45952	Medium-chain specific acyl-CoA dehydrogenase, mitochondrial	GO:0019752	carboxylic acid metabolic process	0.778807	1.6276	1.26759
P45952	Medium-chain specific acyl-CoA dehydrogenase, mitochondrial	GO:0034440	lipid oxidation	0.778807	1.6276	1.26759
P45952	Medium-chain specific acyl-CoA dehydrogenase, mitochondrial	GO:0046395	carboxylic acid catabolic process	0.778807	1.6276	1.26759
P45952	Medium-chain specific acyl-CoA dehydrogenase, mitochondrial	GO:0005623	cell	0.778807	1.6276	1.26759
P45952	Medium-chain specific acyl-CoA dehydrogenase, mitochondrial	GO:0031974	membrane-enclosed lumen	0.778807	1.6276	1.26759
P45952	Medium-chain specific acyl-CoA dehydrogenase, mitochondrial	GO:0043226	organelle	0.778807	1.6276	1.26759
P45952	Medium-chain specific acyl-CoA dehydrogenase, mitochondrial	GO:0044422	organelle part	0.778807	1.6276	1.26759
P45952	Medium-chain specific acyl-CoA dehydrogenase, mitochondrial	GO:0044464	cell part	0.778807	1.6276	1.26759
P45952	Medium-chain specific acyl-CoA dehydrogenase, mitochondrial	GO:0005622	intracellular	0.778807	1.6276	1.26759
P45952	Medium-chain specific acyl-CoA dehydrogenase, mitochondrial	GO:0043227	membrane-bounded organelle	0.778807	1.6276	1.26759
P45952	Medium-chain specific acyl-CoA dehydrogenase, mitochondrial	GO:0043229	intracellular organelle	0.778807	1.6276	1.26759
P45952	Medium-chain specific acyl-CoA dehydrogenase, mitochondrial	GO:0043233	organelle lumen	0.778807	1.6276	1.26759
P45952	Medium-chain specific acyl-CoA dehydrogenase, mitochondrial	GO:0044424	intracellular part	0.778807	1.6276	1.26759
P45952	Medium-chain specific acyl-CoA dehydrogenase, mitochondrial	GO:0044446	intracellular organelle part	0.778807	1.6276	1.26759
P45952	Medium-chain specific acyl-CoA dehydrogenase, mitochondrial	GO:0043231	intracellular membrane-bounded organelle	0.778807	1.6276	1.26759
P45952	Medium-chain specific acyl-CoA dehydrogenase, mitochondrial	GO:0044429	mitochondrial part	0.778807	1.6276	1.26759
P45952	Medium-chain specific acyl-CoA dehydrogenase, mitochondrial	GO:0044444	cytoplasmic part	0.778807	1.6276	1.26759
P45952	Medium-chain specific acyl-CoA dehydrogenase, mitochondrial	GO:0070013	intracellular organelle lumen	0.778807	1.6276	1.26759
P45952	Medium-chain specific acyl-CoA dehydrogenase, mitochondrial	GO:0005737	cytoplasm	0.778807	1.6276	1.26759
P45952	Medium-chain specific acyl-CoA dehydrogenase, mitochondrial	GO:0005739	mitochondrion	0.778807	1.6276	1.26759
P45952	Medium-chain specific acyl-CoA dehydrogenase, mitochondrial	GO:0005759	mitochondrial matrix	0.778807	1.6276	1.26759
P45952	Medium-chain specific acyl-CoA dehydrogenase, mitochondrial	GO:0031980	mitochondrial lumen	0.778807	1.6276	1.26759
P45952	Medium-chain specific acyl-CoA dehydrogenase, mitochondrial	GO:0003824	catalytic activity	0.778807	1.6276	1.26759
P45952	Medium-chain specific acyl-CoA dehydrogenase, mitochondrial	GO:0009055	electron carrier activity	0.778807	1.6276	1.26759
P45952	Medium-chain specific acyl-CoA dehydrogenase, mitochondrial	GO:0000166	nucleotide binding	0.778807	1.6276	1.26759
P45952	Medium-chain specific acyl-CoA dehydrogenase, mitochondrial	GO:0001882	nucleoside binding	0.778807	1.6276	1.26759
P45952	Medium-chain specific acyl-CoA dehydrogenase, mitochondrial	GO:0016491	oxidoreductase activity	0.778807	1.6276	1.26759
P45952	Medium-chain specific acyl-CoA dehydrogenase, mitochondrial	GO:0048037	cofactor binding	0.778807	1.6276	1.26759
P45952	Medium-chain specific acyl-CoA dehydrogenase, mitochondrial	GO:0001883	purine nucleoside binding	0.778807	1.6276	1.26759
P45952	Medium-chain specific acyl-CoA dehydrogenase, mitochondrial	GO:0016627	oxidoreductase activity, acting on the CH-CH group of donors	0.778807	1.6276	1.26759
P45952	Medium-chain specific acyl-CoA dehydrogenase, mitochondrial	GO:0017076	purine nucleotide binding	0.778807	1.6276	1.26759
P45952	Medium-chain specific acyl-CoA dehydrogenase, mitochondrial	GO:0050662	coenzyme binding	0.778807	1.6276	1.26759
P45952	Medium-chain specific acyl-CoA dehydrogenase, mitochondrial	GO:0003995	acyl-CoA dehydrogenase activity	0.778807	1.6276	1.26759
P45952	Medium-chain specific acyl-CoA dehydrogenase, mitochondrial	GO:0030554	adenyl nucleotide binding	0.778807	1.6276	1.26759
P45952	Medium-chain specific acyl-CoA dehydrogenase, mitochondrial	GO:0050660	FAD binding	0.778807	1.6276	1.26759
Q91WS4	S-methylmethionine--homocysteine S-methyltransferase BHMT2	GO:0008152	metabolic process	0.540817	2.15619	1.1661
Q91WS4	S-methylmethionine--homocysteine S-methyltransferase BHMT2	GO:0009987	cellular process	0.540817	2.15619	1.1661
Q91WS4	S-methylmethionine--homocysteine S-methyltransferase BHMT2	GO:0006807	nitrogen compound metabolic process	0.540817	2.15619	1.1661
Q91WS4	S-methylmethionine--homocysteine S-methyltransferase BHMT2	GO:0009058	biosynthetic process	0.540817	2.15619	1.1661
Q91WS4	S-methylmethionine--homocysteine S-methyltransferase BHMT2	GO:0044237	cellular metabolic process	0.540817	2.15619	1.1661
Q91WS4	S-methylmethionine--homocysteine S-methyltransferase BHMT2	GO:0044238	primary metabolic process	0.540817	2.15619	1.1661
Q91WS4	S-methylmethionine--homocysteine S-methyltransferase BHMT2	GO:0006082	organic acid metabolic process	0.540817	2.15619	1.1661
Q91WS4	S-methylmethionine--homocysteine S-methyltransferase BHMT2	GO:0006519	cellular amino acid and derivative metabolic process	0.540817	2.15619	1.1661
Q91WS4	S-methylmethionine--homocysteine S-methyltransferase BHMT2	GO:0006790	sulfur metabolic process	0.540817	2.15619	1.1661
Q91WS4	S-methylmethionine--homocysteine S-methyltransferase BHMT2	GO:0009308	amine metabolic process	0.540817	2.15619	1.1661
Q91WS4	S-methylmethionine--homocysteine S-methyltransferase BHMT2	GO:0034641	cellular nitrogen compound metabolic process	0.540817	2.15619	1.1661
Q91WS4	S-methylmethionine--homocysteine S-methyltransferase BHMT2	GO:0042180	cellular ketone metabolic process	0.540817	2.15619	1.1661
Q91WS4	S-methylmethionine--homocysteine S-methyltransferase BHMT2	GO:0044249	cellular biosynthetic process	0.540817	2.15619	1.1661
Q91WS4	S-methylmethionine--homocysteine S-methyltransferase BHMT2	GO:0000096	sulfur amino acid metabolic process	0.540817	2.15619	1.1661
Q91WS4	S-methylmethionine--homocysteine S-methyltransferase BHMT2	GO:0006520	cellular amino acid metabolic process	0.540817	2.15619	1.1661
Q91WS4	S-methylmethionine--homocysteine S-methyltransferase BHMT2	GO:0009309	amine biosynthetic process	0.540817	2.15619	1.1661
Q91WS4	S-methylmethionine--homocysteine S-methyltransferase BHMT2	GO:0016053	organic acid biosynthetic process	0.540817	2.15619	1.1661
Q91WS4	S-methylmethionine--homocysteine S-methyltransferase BHMT2	GO:0043436	oxoacid metabolic process	0.540817	2.15619	1.1661
Q91WS4	S-methylmethionine--homocysteine S-methyltransferase BHMT2	GO:0044106	cellular amine metabolic process	0.540817	2.15619	1.1661
Q91WS4	S-methylmethionine--homocysteine S-methyltransferase BHMT2	GO:0044271	nitrogen compound biosynthetic process	0.540817	2.15619	1.1661
Q91WS4	S-methylmethionine--homocysteine S-methyltransferase BHMT2	GO:0044272	sulfur compound biosynthetic process	0.540817	2.15619	1.1661
Q91WS4	S-methylmethionine--homocysteine S-methyltransferase BHMT2	GO:0000097	sulfur amino acid biosynthetic process	0.540817	2.15619	1.1661
Q91WS4	S-methylmethionine--homocysteine S-methyltransferase BHMT2	GO:0006555	methionine metabolic process	0.540817	2.15619	1.1661
Q91WS4	S-methylmethionine--homocysteine S-methyltransferase BHMT2	GO:0008652	cellular amino acid biosynthetic process	0.540817	2.15619	1.1661
Q91WS4	S-methylmethionine--homocysteine S-methyltransferase BHMT2	GO:0009066	aspartate family amino acid metabolic process	0.540817	2.15619	1.1661
Q91WS4	S-methylmethionine--homocysteine S-methyltransferase BHMT2	GO:0019752	carboxylic acid metabolic process	0.540817	2.15619	1.1661
Q91WS4	S-methylmethionine--homocysteine S-methyltransferase BHMT2	GO:0046394	carboxylic acid biosynthetic process	0.540817	2.15619	1.1661
Q91WS4	S-methylmethionine--homocysteine S-methyltransferase BHMT2	GO:0005623	cell	0.540817	2.15619	1.1661
Q91WS4	S-methylmethionine--homocysteine S-methyltransferase BHMT2	GO:0044464	cell part	0.540817	2.15619	1.1661
Q91WS4	S-methylmethionine--homocysteine S-methyltransferase BHMT2	GO:0005622	intracellular	0.540817	2.15619	1.1661
Q91WS4	S-methylmethionine--homocysteine S-methyltransferase BHMT2	GO:0044424	intracellular part	0.540817	2.15619	1.1661
Q91WS4	S-methylmethionine--homocysteine S-methyltransferase BHMT2	GO:0005737	cytoplasm	0.540817	2.15619	1.1661
Q91WS4	S-methylmethionine--homocysteine S-methyltransferase BHMT2	GO:0003824	catalytic activity	0.540817	2.15619	1.1661
Q91WS4	S-methylmethionine--homocysteine S-methyltransferase BHMT2	GO:0016740	transferase activity	0.540817	2.15619	1.1661
Q91WS4	S-methylmethionine--homocysteine S-methyltransferase BHMT2	GO:0016741	transferase activity, transferring one-carbon groups	0.540817	2.15619	1.1661
Q91WS4	S-methylmethionine--homocysteine S-methyltransferase BHMT2	GO:0008168	methyltransferase activity	0.540817	2.15619	1.1661
Q91WS4	S-methylmethionine--homocysteine S-methyltransferase BHMT2	GO:0008172	S-methyltransferase activity	0.540817	2.15619	1.1661
Q91WS4	S-methylmethionine--homocysteine S-methyltransferase BHMT2	GO:0008757	S-adenosylmethionine-dependent methyltransferase activity	0.540817	2.15619	1.1661
P50247	Adenosylhomocysteinase	GO:0008152	metabolic process	0.640401	1.81555	1.16268
P50247	Adenosylhomocysteinase	GO:0009987	cellular process	0.640401	1.81555	1.16268
P50247	Adenosylhomocysteinase	GO:0006807	nitrogen compound metabolic process	0.640401	1.81555	1.16268
P50247	Adenosylhomocysteinase	GO:0009056	catabolic process	0.640401	1.81555	1.16268
P50247	Adenosylhomocysteinase	GO:0044237	cellular metabolic process	0.640401	1.81555	1.16268
P50247	Adenosylhomocysteinase	GO:0044238	primary metabolic process	0.640401	1.81555	1.16268
P50247	Adenosylhomocysteinase	GO:0006082	organic acid metabolic process	0.640401	1.81555	1.16268
P50247	Adenosylhomocysteinase	GO:0006519	cellular amino acid and derivative metabolic process	0.640401	1.81555	1.16268
P50247	Adenosylhomocysteinase	GO:0006730	one-carbon metabolic process	0.640401	1.81555	1.16268
P50247	Adenosylhomocysteinase	GO:0006790	sulfur metabolic process	0.640401	1.81555	1.16268
P50247	Adenosylhomocysteinase	GO:0009308	amine metabolic process	0.640401	1.81555	1.16268
P50247	Adenosylhomocysteinase	GO:0034641	cellular nitrogen compound metabolic process	0.640401	1.81555	1.16268
P50247	Adenosylhomocysteinase	GO:0042180	cellular ketone metabolic process	0.640401	1.81555	1.16268
P50247	Adenosylhomocysteinase	GO:0044248	cellular catabolic process	0.640401	1.81555	1.16268
P50247	Adenosylhomocysteinase	GO:0000096	sulfur amino acid metabolic process	0.640401	1.81555	1.16268
P50247	Adenosylhomocysteinase	GO:0006520	cellular amino acid metabolic process	0.640401	1.81555	1.16268
P50247	Adenosylhomocysteinase	GO:0006575	cellular amino acid derivative metabolic process	0.640401	1.81555	1.16268
P50247	Adenosylhomocysteinase	GO:0009310	amine catabolic process	0.640401	1.81555	1.16268
P50247	Adenosylhomocysteinase	GO:0016054	organic acid catabolic process	0.640401	1.81555	1.16268
P50247	Adenosylhomocysteinase	GO:0043436	oxoacid metabolic process	0.640401	1.81555	1.16268
P50247	Adenosylhomocysteinase	GO:0044106	cellular amine metabolic process	0.640401	1.81555	1.16268
P50247	Adenosylhomocysteinase	GO:0009063	cellular amino acid catabolic process	0.640401	1.81555	1.16268
P50247	Adenosylhomocysteinase	GO:0019752	carboxylic acid metabolic process	0.640401	1.81555	1.16268
P50247	Adenosylhomocysteinase	GO:0046395	carboxylic acid catabolic process	0.640401	1.81555	1.16268
P50247	Adenosylhomocysteinase	GO:0005623	cell	0.640401	1.81555	1.16268
P50247	Adenosylhomocysteinase	GO:0043226	organelle	0.640401	1.81555	1.16268
P50247	Adenosylhomocysteinase	GO:0044464	cell part	0.640401	1.81555	1.16268
P50247	Adenosylhomocysteinase	GO:0005622	intracellular	0.640401	1.81555	1.16268
P50247	Adenosylhomocysteinase	GO:0031982	vesicle	0.640401	1.81555	1.16268
P50247	Adenosylhomocysteinase	GO:0043227	membrane-bounded organelle	0.640401	1.81555	1.16268
P50247	Adenosylhomocysteinase	GO:0043229	intracellular organelle	0.640401	1.81555	1.16268
P50247	Adenosylhomocysteinase	GO:0044424	intracellular part	0.640401	1.81555	1.16268
P50247	Adenosylhomocysteinase	GO:0031410	cytoplasmic vesicle	0.640401	1.81555	1.16268
P50247	Adenosylhomocysteinase	GO:0031988	membrane-bounded vesicle	0.640401	1.81555	1.16268
P50247	Adenosylhomocysteinase	GO:0043231	intracellular membrane-bounded organelle	0.640401	1.81555	1.16268
P50247	Adenosylhomocysteinase	GO:0044444	cytoplasmic part	0.640401	1.81555	1.16268
P50247	Adenosylhomocysteinase	GO:0005737	cytoplasm	0.640401	1.81555	1.16268
P50247	Adenosylhomocysteinase	GO:0005829	cytosol	0.640401	1.81555	1.16268
P50247	Adenosylhomocysteinase	GO:0016023	cytoplasmic membrane-bounded vesicle	0.640401	1.81555	1.16268
P50247	Adenosylhomocysteinase	GO:0048770	pigment granule	0.640401	1.81555	1.16268
P50247	Adenosylhomocysteinase	GO:0003824	catalytic activity	0.640401	1.81555	1.16268
P01942	Hemoglobin subunit alpha	GO:0009987	cellular process	0.877432	1.3072	1.14698
P01942	Hemoglobin subunit alpha	GO:0065008	regulation of biological quality	0.877432	1.3072	1.14698
P01942	Hemoglobin subunit alpha	GO:0015669	gas transport	0.877432	1.3072	1.14698
P01942	Hemoglobin subunit alpha	GO:0042592	homeostatic process	0.877432	1.3072	1.14698
P01942	Hemoglobin subunit alpha	GO:0015671	oxygen transport	0.877432	1.3072	1.14698
P01942	Hemoglobin subunit alpha	GO:0048872	homeostasis of number of cells	0.877432	1.3072	1.14698
P01942	Hemoglobin subunit alpha	GO:0034101	erythrocyte homeostasis	0.877432	1.3072	1.14698
P01942	Hemoglobin subunit alpha	GO:0005623	cell	0.877432	1.3072	1.14698
P01942	Hemoglobin subunit alpha	GO:0044464	cell part	0.877432	1.3072	1.14698
P01942	Hemoglobin subunit alpha	GO:0005622	intracellular	0.877432	1.3072	1.14698
P01942	Hemoglobin subunit alpha	GO:0044424	intracellular part	0.877432	1.3072	1.14698
P01942	Hemoglobin subunit alpha	GO:0005833	hemoglobin complex	0.877432	1.3072	1.14698
P01942	Hemoglobin subunit alpha	GO:0044444	cytoplasmic part	0.877432	1.3072	1.14698
P01942	Hemoglobin subunit alpha	GO:0005737	cytoplasm	0.877432	1.3072	1.14698
P01942	Hemoglobin subunit alpha	GO:0005829	cytosol	0.877432	1.3072	1.14698
P01942	Hemoglobin subunit alpha	GO:0044445	cytosolic part	0.877432	1.3072	1.14698
P01942	Hemoglobin subunit alpha	GO:0046906	tetrapyrrole binding	0.877432	1.3072	1.14698
P01942	Hemoglobin subunit alpha	GO:0005344	oxygen transporter activity	0.877432	1.3072	1.14698
P01942	Hemoglobin subunit alpha	GO:0020037	heme binding	0.877432	1.3072	1.14698
O35490	Betaine--homocysteine S-methyltransferase 1	GO:0008152	metabolic process	0.549609	1.88397	1.03545
O35490	Betaine--homocysteine S-methyltransferase 1	GO:0009987	cellular process	0.549609	1.88397	1.03545
O35490	Betaine--homocysteine S-methyltransferase 1	GO:0006807	nitrogen compound metabolic process	0.549609	1.88397	1.03545
O35490	Betaine--homocysteine S-methyltransferase 1	GO:0009058	biosynthetic process	0.549609	1.88397	1.03545
O35490	Betaine--homocysteine S-methyltransferase 1	GO:0044237	cellular metabolic process	0.549609	1.88397	1.03545
O35490	Betaine--homocysteine S-methyltransferase 1	GO:0044238	primary metabolic process	0.549609	1.88397	1.03545
O35490	Betaine--homocysteine S-methyltransferase 1	GO:0006082	organic acid metabolic process	0.549609	1.88397	1.03545
O35490	Betaine--homocysteine S-methyltransferase 1	GO:0006519	cellular amino acid and derivative metabolic process	0.549609	1.88397	1.03545
O35490	Betaine--homocysteine S-methyltransferase 1	GO:0006790	sulfur metabolic process	0.549609	1.88397	1.03545
O35490	Betaine--homocysteine S-methyltransferase 1	GO:0009308	amine metabolic process	0.549609	1.88397	1.03545
O35490	Betaine--homocysteine S-methyltransferase 1	GO:0034641	cellular nitrogen compound metabolic process	0.549609	1.88397	1.03545
O35490	Betaine--homocysteine S-methyltransferase 1	GO:0042180	cellular ketone metabolic process	0.549609	1.88397	1.03545
O35490	Betaine--homocysteine S-methyltransferase 1	GO:0044249	cellular biosynthetic process	0.549609	1.88397	1.03545
O35490	Betaine--homocysteine S-methyltransferase 1	GO:0000096	sulfur amino acid metabolic process	0.549609	1.88397	1.03545
O35490	Betaine--homocysteine S-methyltransferase 1	GO:0006520	cellular amino acid metabolic process	0.549609	1.88397	1.03545
O35490	Betaine--homocysteine S-methyltransferase 1	GO:0009309	amine biosynthetic process	0.549609	1.88397	1.03545
O35490	Betaine--homocysteine S-methyltransferase 1	GO:0016053	organic acid biosynthetic process	0.549609	1.88397	1.03545
O35490	Betaine--homocysteine S-methyltransferase 1	GO:0043436	oxoacid metabolic process	0.549609	1.88397	1.03545
O35490	Betaine--homocysteine S-methyltransferase 1	GO:0044106	cellular amine metabolic process	0.549609	1.88397	1.03545
O35490	Betaine--homocysteine S-methyltransferase 1	GO:0044271	nitrogen compound biosynthetic process	0.549609	1.88397	1.03545
O35490	Betaine--homocysteine S-methyltransferase 1	GO:0044272	sulfur compound biosynthetic process	0.549609	1.88397	1.03545
O35490	Betaine--homocysteine S-methyltransferase 1	GO:0000097	sulfur amino acid biosynthetic process	0.549609	1.88397	1.03545
O35490	Betaine--homocysteine S-methyltransferase 1	GO:0006555	methionine metabolic process	0.549609	1.88397	1.03545
O35490	Betaine--homocysteine S-methyltransferase 1	GO:0008652	cellular amino acid biosynthetic process	0.549609	1.88397	1.03545
O35490	Betaine--homocysteine S-methyltransferase 1	GO:0009066	aspartate family amino acid metabolic process	0.549609	1.88397	1.03545
O35490	Betaine--homocysteine S-methyltransferase 1	GO:0019752	carboxylic acid metabolic process	0.549609	1.88397	1.03545
O35490	Betaine--homocysteine S-methyltransferase 1	GO:0046394	carboxylic acid biosynthetic process	0.549609	1.88397	1.03545
O35490	Betaine--homocysteine S-methyltransferase 1	GO:0005623	cell	0.549609	1.88397	1.03545
O35490	Betaine--homocysteine S-methyltransferase 1	GO:0044464	cell part	0.549609	1.88397	1.03545
O35490	Betaine--homocysteine S-methyltransferase 1	GO:0005622	intracellular	0.549609	1.88397	1.03545
O35490	Betaine--homocysteine S-methyltransferase 1	GO:0044424	intracellular part	0.549609	1.88397	1.03545
O35490	Betaine--homocysteine S-methyltransferase 1	GO:0005737	cytoplasm	0.549609	1.88397	1.03545
O35490	Betaine--homocysteine S-methyltransferase 1	GO:0003824	catalytic activity	0.549609	1.88397	1.03545
O35490	Betaine--homocysteine S-methyltransferase 1	GO:0016740	transferase activity	0.549609	1.88397	1.03545
O35490	Betaine--homocysteine S-methyltransferase 1	GO:0016741	transferase activity, transferring one-carbon groups	0.549609	1.88397	1.03545
O35490	Betaine--homocysteine S-methyltransferase 1	GO:0008168	methyltransferase activity	0.549609	1.88397	1.03545
O35490	Betaine--homocysteine S-methyltransferase 1	GO:0008172	S-methyltransferase activity	0.549609	1.88397	1.03545
O35490	Betaine--homocysteine S-methyltransferase 1	GO:0008757	S-adenosylmethionine-dependent methyltransferase activity	0.549609	1.88397	1.03545
P10649	Glutathione S-transferase Mu 1	GO:0008152	metabolic process	0.623385	1.58409	0.987494
P10649	Glutathione S-transferase Mu 1	GO:0005623	cell	0.623385	1.58409	0.987494
P10649	Glutathione S-transferase Mu 1	GO:0044464	cell part	0.623385	1.58409	0.987494
P10649	Glutathione S-transferase Mu 1	GO:0005622	intracellular	0.623385	1.58409	0.987494
P10649	Glutathione S-transferase Mu 1	GO:0044424	intracellular part	0.623385	1.58409	0.987494
P10649	Glutathione S-transferase Mu 1	GO:0005737	cytoplasm	0.623385	1.58409	0.987494
P10649	Glutathione S-transferase Mu 1	GO:0003824	catalytic activity	0.623385	1.58409	0.987494
P10649	Glutathione S-transferase Mu 1	GO:0016740	transferase activity	0.623385	1.58409	0.987494
P10649	Glutathione S-transferase Mu 1	GO:0016765	transferase activity, transferring alkyl or aryl (other than methyl) groups	0.623385	1.58409	0.987494
P10649	Glutathione S-transferase Mu 1	GO:0004364	glutathione transferase activity	0.623385	1.58409	0.987494
Q99LX0	Protein DJ-1	GO:0008152	metabolic process	0.58232	1.60194	0.932841
Q99LX0	Protein DJ-1	GO:0009987	cellular process	0.58232	1.60194	0.932841
Q99LX0	Protein DJ-1	GO:0019725	cellular homeostasis	0.58232	1.60194	0.932841
Q99LX0	Protein DJ-1	GO:0042221	response to chemical stimulus	0.58232	1.60194	0.932841
Q99LX0	Protein DJ-1	GO:0044237	cellular metabolic process	0.58232	1.60194	0.932841
Q99LX0	Protein DJ-1	GO:0065008	regulation of biological quality	0.58232	1.60194	0.932841
Q99LX0	Protein DJ-1	GO:0006800	oxygen and reactive oxygen species metabolic process	0.58232	1.60194	0.932841
Q99LX0	Protein DJ-1	GO:0006979	response to oxidative stress	0.58232	1.60194	0.932841
Q99LX0	Protein DJ-1	GO:0010035	response to inorganic substance	0.58232	1.60194	0.932841
Q99LX0	Protein DJ-1	GO:0042592	homeostatic process	0.58232	1.60194	0.932841
Q99LX0	Protein DJ-1	GO:0000302	response to reactive oxygen species	0.58232	1.60194	0.932841
Q99LX0	Protein DJ-1	GO:0042743	hydrogen peroxide metabolic process	0.58232	1.60194	0.932841
Q99LX0	Protein DJ-1	GO:0042542	response to hydrogen peroxide	0.58232	1.60194	0.932841
Q99LX0	Protein DJ-1	GO:0005623	cell	0.58232	1.60194	0.932841
Q99LX0	Protein DJ-1	GO:0043226	organelle	0.58232	1.60194	0.932841
Q99LX0	Protein DJ-1	GO:0044464	cell part	0.58232	1.60194	0.932841
Q99LX0	Protein DJ-1	GO:0005622	intracellular	0.58232	1.60194	0.932841
Q99LX0	Protein DJ-1	GO:0043227	membrane-bounded organelle	0.58232	1.60194	0.932841
Q99LX0	Protein DJ-1	GO:0043229	intracellular organelle	0.58232	1.60194	0.932841
Q99LX0	Protein DJ-1	GO:0044424	intracellular part	0.58232	1.60194	0.932841
Q99LX0	Protein DJ-1	GO:0043231	intracellular membrane-bounded organelle	0.58232	1.60194	0.932841
Q99LX0	Protein DJ-1	GO:0044444	cytoplasmic part	0.58232	1.60194	0.932841
Q99LX0	Protein DJ-1	GO:0005737	cytoplasm	0.58232	1.60194	0.932841
Q99LX0	Protein DJ-1	GO:0005739	mitochondrion	0.58232	1.60194	0.932841
Q99LX0	Protein DJ-1	GO:0003824	catalytic activity	0.58232	1.60194	0.932841
Q99LX0	Protein DJ-1	GO:0016491	oxidoreductase activity	0.58232	1.60194	0.932841
Q99LX0	Protein DJ-1	GO:0016705	oxidoreductase activity, acting on paired donors, with incorporation or reduction of molecular oxygen	0.58232	1.60194	0.932841
Q99LX0	Protein DJ-1	GO:0051920	peroxiredoxin activity	0.58232	1.60194	0.932841
P13745	Glutathione S-transferase A1	GO:0008152	metabolic process	0.584314	1.53954	0.899577
P13745	Glutathione S-transferase A1	GO:0009987	cellular process	0.584314	1.53954	0.899577
P13745	Glutathione S-transferase A1	GO:0044237	cellular metabolic process	0.584314	1.53954	0.899577
P13745	Glutathione S-transferase A1	GO:0044238	primary metabolic process	0.584314	1.53954	0.899577
P13745	Glutathione S-transferase A1	GO:0006518	peptide metabolic process	0.584314	1.53954	0.899577
P13745	Glutathione S-transferase A1	GO:0006519	cellular amino acid and derivative metabolic process	0.584314	1.53954	0.899577
P13745	Glutathione S-transferase A1	GO:0006790	sulfur metabolic process	0.584314	1.53954	0.899577
P13745	Glutathione S-transferase A1	GO:0051186	cofactor metabolic process	0.584314	1.53954	0.899577
P13745	Glutathione S-transferase A1	GO:0006575	cellular amino acid derivative metabolic process	0.584314	1.53954	0.899577
P13745	Glutathione S-transferase A1	GO:0006732	coenzyme metabolic process	0.584314	1.53954	0.899577
P13745	Glutathione S-transferase A1	GO:0006749	glutathione metabolic process	0.584314	1.53954	0.899577
P13745	Glutathione S-transferase A1	GO:0003824	catalytic activity	0.584314	1.53954	0.899577
P13745	Glutathione S-transferase A1	GO:0016740	transferase activity	0.584314	1.53954	0.899577
P13745	Glutathione S-transferase A1	GO:0016765	transferase activity, transferring alkyl or aryl (other than methyl) groups	0.584314	1.53954	0.899577
P13745	Glutathione S-transferase A1	GO:0004364	glutathione transferase activity	0.584314	1.53954	0.899577
P02088	Hemoglobin subunit beta-1	GO:0015669	gas transport	0.733158	1.2093	0.88661
P02088	Hemoglobin subunit beta-1	GO:0015671	oxygen transport	0.733158	1.2093	0.88661
P02088	Hemoglobin subunit beta-1	GO:0005623	cell	0.733158	1.2093	0.88661
P02088	Hemoglobin subunit beta-1	GO:0044464	cell part	0.733158	1.2093	0.88661
P02088	Hemoglobin subunit beta-1	GO:0005622	intracellular	0.733158	1.2093	0.88661
P02088	Hemoglobin subunit beta-1	GO:0044424	intracellular part	0.733158	1.2093	0.88661
P02088	Hemoglobin subunit beta-1	GO:0005833	hemoglobin complex	0.733158	1.2093	0.88661
P02088	Hemoglobin subunit beta-1	GO:0044444	cytoplasmic part	0.733158	1.2093	0.88661
P02088	Hemoglobin subunit beta-1	GO:0005737	cytoplasm	0.733158	1.2093	0.88661
P02088	Hemoglobin subunit beta-1	GO:0005829	cytosol	0.733158	1.2093	0.88661
P02088	Hemoglobin subunit beta-1	GO:0044445	cytosolic part	0.733158	1.2093	0.88661
P02088	Hemoglobin subunit beta-1	GO:0046906	tetrapyrrole binding	0.733158	1.2093	0.88661
P02088	Hemoglobin subunit beta-1	GO:0005344	oxygen transporter activity	0.733158	1.2093	0.88661
P02088	Hemoglobin subunit beta-1	GO:0020037	heme binding	0.733158	1.2093	0.88661
P30115	Glutathione S-transferase A3	GO:0008152	metabolic process	0.601759	1.45113	0.87323
P30115	Glutathione S-transferase A3	GO:0005623	cell	0.601759	1.45113	0.87323
P30115	Glutathione S-transferase A3	GO:0044464	cell part	0.601759	1.45113	0.87323
P30115	Glutathione S-transferase A3	GO:0005622	intracellular	0.601759	1.45113	0.87323
P30115	Glutathione S-transferase A3	GO:0044424	intracellular part	0.601759	1.45113	0.87323
P30115	Glutathione S-transferase A3	GO:0005737	cytoplasm	0.601759	1.45113	0.87323
P30115	Glutathione S-transferase A3	GO:0003824	catalytic activity	0.601759	1.45113	0.87323
P30115	Glutathione S-transferase A3	GO:0016740	transferase activity	0.601759	1.45113	0.87323
P30115	Glutathione S-transferase A3	GO:0016765	transferase activity, transferring alkyl or aryl (other than methyl) groups	0.601759	1.45113	0.87323
P30115	Glutathione S-transferase A3	GO:0004364	glutathione transferase activity	0.601759	1.45113	0.87323
P15626	Glutathione S-transferase Mu 2	GO:0008152	metabolic process	0.598129	1.45091	0.867829
P15626	Glutathione S-transferase Mu 2	GO:0005623	cell	0.598129	1.45091	0.867829
P15626	Glutathione S-transferase Mu 2	GO:0044464	cell part	0.598129	1.45091	0.867829
P15626	Glutathione S-transferase Mu 2	GO:0005622	intracellular	0.598129	1.45091	0.867829
P15626	Glutathione S-transferase Mu 2	GO:0044424	intracellular part	0.598129	1.45091	0.867829
P15626	Glutathione S-transferase Mu 2	GO:0005737	cytoplasm	0.598129	1.45091	0.867829
P15626	Glutathione S-transferase Mu 2	GO:0003824	catalytic activity	0.598129	1.45091	0.867829
P15626	Glutathione S-transferase Mu 2	GO:0016740	transferase activity	0.598129	1.45091	0.867829
P15626	Glutathione S-transferase Mu 2	GO:0016765	transferase activity, transferring alkyl or aryl (other than methyl) groups	0.598129	1.45091	0.867829
P15626	Glutathione S-transferase Mu 2	GO:0004364	glutathione transferase activity	0.598129	1.45091	0.867829
Q80W21	Glutathione S-transferase Mu 7	GO:0008152	metabolic process	0.598129	1.45091	0.867829
Q80W21	Glutathione S-transferase Mu 7	GO:0005623	cell	0.598129	1.45091	0.867829
Q80W21	Glutathione S-transferase Mu 7	GO:0044464	cell part	0.598129	1.45091	0.867829
Q80W21	Glutathione S-transferase Mu 7	GO:0005622	intracellular	0.598129	1.45091	0.867829
Q80W21	Glutathione S-transferase Mu 7	GO:0044424	intracellular part	0.598129	1.45091	0.867829
Q80W21	Glutathione S-transferase Mu 7	GO:0005737	cytoplasm	0.598129	1.45091	0.867829
Q80W21	Glutathione S-transferase Mu 7	GO:0003824	catalytic activity	0.598129	1.45091	0.867829
Q80W21	Glutathione S-transferase Mu 7	GO:0016740	transferase activity	0.598129	1.45091	0.867829
Q80W21	Glutathione S-transferase Mu 7	GO:0016765	transferase activity, transferring alkyl or aryl (other than methyl) groups	0.598129	1.45091	0.867829
Q80W21	Glutathione S-transferase Mu 7	GO:0004364	glutathione transferase activity	0.598129	1.45091	0.867829
Q91XD4	Formimidoyltransferase-cyclodeaminase	GO:0008152	metabolic process	0.582288	1.47795	0.860594
Q91XD4	Formimidoyltransferase-cyclodeaminase	GO:0009987	cellular process	0.582288	1.47795	0.860594
Q91XD4	Formimidoyltransferase-cyclodeaminase	GO:0006807	nitrogen compound metabolic process	0.582288	1.47795	0.860594
Q91XD4	Formimidoyltransferase-cyclodeaminase	GO:0009056	catabolic process	0.582288	1.47795	0.860594
Q91XD4	Formimidoyltransferase-cyclodeaminase	GO:0044237	cellular metabolic process	0.582288	1.47795	0.860594
Q91XD4	Formimidoyltransferase-cyclodeaminase	GO:0044238	primary metabolic process	0.582288	1.47795	0.860594
Q91XD4	Formimidoyltransferase-cyclodeaminase	GO:0006082	organic acid metabolic process	0.582288	1.47795	0.860594
Q91XD4	Formimidoyltransferase-cyclodeaminase	GO:0006519	cellular amino acid and derivative metabolic process	0.582288	1.47795	0.860594
Q91XD4	Formimidoyltransferase-cyclodeaminase	GO:0009308	amine metabolic process	0.582288	1.47795	0.860594
Q91XD4	Formimidoyltransferase-cyclodeaminase	GO:0034641	cellular nitrogen compound metabolic process	0.582288	1.47795	0.860594
Q91XD4	Formimidoyltransferase-cyclodeaminase	GO:0042180	cellular ketone metabolic process	0.582288	1.47795	0.860594
Q91XD4	Formimidoyltransferase-cyclodeaminase	GO:0044248	cellular catabolic process	0.582288	1.47795	0.860594
Q91XD4	Formimidoyltransferase-cyclodeaminase	GO:0046483	heterocycle metabolic process	0.582288	1.47795	0.860594
Q91XD4	Formimidoyltransferase-cyclodeaminase	GO:0006520	cellular amino acid metabolic process	0.582288	1.47795	0.860594
Q91XD4	Formimidoyltransferase-cyclodeaminase	GO:0009310	amine catabolic process	0.582288	1.47795	0.860594
Q91XD4	Formimidoyltransferase-cyclodeaminase	GO:0016054	organic acid catabolic process	0.582288	1.47795	0.860594
Q91XD4	Formimidoyltransferase-cyclodeaminase	GO:0043436	oxoacid metabolic process	0.582288	1.47795	0.860594
Q91XD4	Formimidoyltransferase-cyclodeaminase	GO:0044106	cellular amine metabolic process	0.582288	1.47795	0.860594
Q91XD4	Formimidoyltransferase-cyclodeaminase	GO:0009063	cellular amino acid catabolic process	0.582288	1.47795	0.860594
Q91XD4	Formimidoyltransferase-cyclodeaminase	GO:0009075	histidine family amino acid metabolic process	0.582288	1.47795	0.860594
Q91XD4	Formimidoyltransferase-cyclodeaminase	GO:0019752	carboxylic acid metabolic process	0.582288	1.47795	0.860594
Q91XD4	Formimidoyltransferase-cyclodeaminase	GO:0046395	carboxylic acid catabolic process	0.582288	1.47795	0.860594
Q91XD4	Formimidoyltransferase-cyclodeaminase	GO:0005623	cell	0.582288	1.47795	0.860594
Q91XD4	Formimidoyltransferase-cyclodeaminase	GO:0043226	organelle	0.582288	1.47795	0.860594
Q91XD4	Formimidoyltransferase-cyclodeaminase	GO:0044464	cell part	0.582288	1.47795	0.860594
Q91XD4	Formimidoyltransferase-cyclodeaminase	GO:0005622	intracellular	0.582288	1.47795	0.860594
Q91XD4	Formimidoyltransferase-cyclodeaminase	GO:0043227	membrane-bounded organelle	0.582288	1.47795	0.860594
Q91XD4	Formimidoyltransferase-cyclodeaminase	GO:0043229	intracellular organelle	0.582288	1.47795	0.860594
Q91XD4	Formimidoyltransferase-cyclodeaminase	GO:0044424	intracellular part	0.582288	1.47795	0.860594
Q91XD4	Formimidoyltransferase-cyclodeaminase	GO:0043231	intracellular membrane-bounded organelle	0.582288	1.47795	0.860594
Q91XD4	Formimidoyltransferase-cyclodeaminase	GO:0044444	cytoplasmic part	0.582288	1.47795	0.860594
Q91XD4	Formimidoyltransferase-cyclodeaminase	GO:0005737	cytoplasm	0.582288	1.47795	0.860594
Q91XD4	Formimidoyltransferase-cyclodeaminase	GO:0003824	catalytic activity	0.582288	1.47795	0.860594
Q91XD4	Formimidoyltransferase-cyclodeaminase	GO:0016740	transferase activity	0.582288	1.47795	0.860594
Q91XD4	Formimidoyltransferase-cyclodeaminase	GO:0016829	lyase activity	0.582288	1.47795	0.860594
Q91XD4	Formimidoyltransferase-cyclodeaminase	GO:0019842	vitamin binding	0.582288	1.47795	0.860594
Q91XD4	Formimidoyltransferase-cyclodeaminase	GO:0031406	carboxylic acid binding	0.582288	1.47795	0.860594
Q91XD4	Formimidoyltransferase-cyclodeaminase	GO:0043176	amine binding	0.582288	1.47795	0.860594
Q91XD4	Formimidoyltransferase-cyclodeaminase	GO:0005542	folic acid binding	0.582288	1.47795	0.860594
Q91XD4	Formimidoyltransferase-cyclodeaminase	GO:0016597	amino acid binding	0.582288	1.47795	0.860594
Q91XD4	Formimidoyltransferase-cyclodeaminase	GO:0016741	transferase activity, transferring one-carbon groups	0.582288	1.47795	0.860594
Q91XD4	Formimidoyltransferase-cyclodeaminase	GO:0008168	methyltransferase activity	0.582288	1.47795	0.860594
Q9D0S9	Histidine triad nucleotide-binding protein 2, mitochondrial	GO:0005623	cell	0.615165	1.38864	0.854242
Q9D0S9	Histidine triad nucleotide-binding protein 2, mitochondrial	GO:0043226	organelle	0.615165	1.38864	0.854242
Q9D0S9	Histidine triad nucleotide-binding protein 2, mitochondrial	GO:0044464	cell part	0.615165	1.38864	0.854242
Q9D0S9	Histidine triad nucleotide-binding protein 2, mitochondrial	GO:0005622	intracellular	0.615165	1.38864	0.854242
Q9D0S9	Histidine triad nucleotide-binding protein 2, mitochondrial	GO:0043227	membrane-bounded organelle	0.615165	1.38864	0.854242
Q9D0S9	Histidine triad nucleotide-binding protein 2, mitochondrial	GO:0043229	intracellular organelle	0.615165	1.38864	0.854242
Q9D0S9	Histidine triad nucleotide-binding protein 2, mitochondrial	GO:0044424	intracellular part	0.615165	1.38864	0.854242
Q9D0S9	Histidine triad nucleotide-binding protein 2, mitochondrial	GO:0043231	intracellular membrane-bounded organelle	0.615165	1.38864	0.854242
Q9D0S9	Histidine triad nucleotide-binding protein 2, mitochondrial	GO:0044444	cytoplasmic part	0.615165	1.38864	0.854242
Q9D0S9	Histidine triad nucleotide-binding protein 2, mitochondrial	GO:0005737	cytoplasm	0.615165	1.38864	0.854242
Q9D0S9	Histidine triad nucleotide-binding protein 2, mitochondrial	GO:0005739	mitochondrion	0.615165	1.38864	0.854242
Q9D0S9	Histidine triad nucleotide-binding protein 2, mitochondrial	GO:0003824	catalytic activity	0.615165	1.38864	0.854242
P16460	Argininosuccinate synthase	GO:0008152	metabolic process	0.544432	1.54237	0.839717
P16460	Argininosuccinate synthase	GO:0009987	cellular process	0.544432	1.54237	0.839717
P16460	Argininosuccinate synthase	GO:0006807	nitrogen compound metabolic process	0.544432	1.54237	0.839717
P16460	Argininosuccinate synthase	GO:0009058	biosynthetic process	0.544432	1.54237	0.839717
P16460	Argininosuccinate synthase	GO:0044237	cellular metabolic process	0.544432	1.54237	0.839717
P16460	Argininosuccinate synthase	GO:0044238	primary metabolic process	0.544432	1.54237	0.839717
P16460	Argininosuccinate synthase	GO:0006082	organic acid metabolic process	0.544432	1.54237	0.839717
P16460	Argininosuccinate synthase	GO:0006519	cellular amino acid and derivative metabolic process	0.544432	1.54237	0.839717
P16460	Argininosuccinate synthase	GO:0009308	amine metabolic process	0.544432	1.54237	0.839717
P16460	Argininosuccinate synthase	GO:0034641	cellular nitrogen compound metabolic process	0.544432	1.54237	0.839717
P16460	Argininosuccinate synthase	GO:0042180	cellular ketone metabolic process	0.544432	1.54237	0.839717
P16460	Argininosuccinate synthase	GO:0044249	cellular biosynthetic process	0.544432	1.54237	0.839717
P16460	Argininosuccinate synthase	GO:0006520	cellular amino acid metabolic process	0.544432	1.54237	0.839717
P16460	Argininosuccinate synthase	GO:0009309	amine biosynthetic process	0.544432	1.54237	0.839717
P16460	Argininosuccinate synthase	GO:0016053	organic acid biosynthetic process	0.544432	1.54237	0.839717
P16460	Argininosuccinate synthase	GO:0043436	oxoacid metabolic process	0.544432	1.54237	0.839717
P16460	Argininosuccinate synthase	GO:0043603	cellular amide metabolic process	0.544432	1.54237	0.839717
P16460	Argininosuccinate synthase	GO:0044106	cellular amine metabolic process	0.544432	1.54237	0.839717
P16460	Argininosuccinate synthase	GO:0044271	nitrogen compound biosynthetic process	0.544432	1.54237	0.839717
P16460	Argininosuccinate synthase	GO:0008652	cellular amino acid biosynthetic process	0.544432	1.54237	0.839717
P16460	Argininosuccinate synthase	GO:0009064	glutamine family amino acid metabolic process	0.544432	1.54237	0.839717
P16460	Argininosuccinate synthase	GO:0019627	urea metabolic process	0.544432	1.54237	0.839717
P16460	Argininosuccinate synthase	GO:0019752	carboxylic acid metabolic process	0.544432	1.54237	0.839717
P16460	Argininosuccinate synthase	GO:0043604	amide biosynthetic process	0.544432	1.54237	0.839717
P16460	Argininosuccinate synthase	GO:0046394	carboxylic acid biosynthetic process	0.544432	1.54237	0.839717
P16460	Argininosuccinate synthase	GO:0005623	cell	0.544432	1.54237	0.839717
P16460	Argininosuccinate synthase	GO:0043226	organelle	0.544432	1.54237	0.839717
P16460	Argininosuccinate synthase	GO:0044464	cell part	0.544432	1.54237	0.839717
P16460	Argininosuccinate synthase	GO:0005622	intracellular	0.544432	1.54237	0.839717
P16460	Argininosuccinate synthase	GO:0043227	membrane-bounded organelle	0.544432	1.54237	0.839717
P16460	Argininosuccinate synthase	GO:0043229	intracellular organelle	0.544432	1.54237	0.839717
P16460	Argininosuccinate synthase	GO:0044424	intracellular part	0.544432	1.54237	0.839717
P16460	Argininosuccinate synthase	GO:0043231	intracellular membrane-bounded organelle	0.544432	1.54237	0.839717
P16460	Argininosuccinate synthase	GO:0044444	cytoplasmic part	0.544432	1.54237	0.839717
P16460	Argininosuccinate synthase	GO:0005737	cytoplasm	0.544432	1.54237	0.839717
P16460	Argininosuccinate synthase	GO:0005739	mitochondrion	0.544432	1.54237	0.839717
P16460	Argininosuccinate synthase	GO:0003824	catalytic activity	0.544432	1.54237	0.839717
P16460	Argininosuccinate synthase	GO:0000166	nucleotide binding	0.544432	1.54237	0.839717
P16460	Argininosuccinate synthase	GO:0001882	nucleoside binding	0.544432	1.54237	0.839717
P16460	Argininosuccinate synthase	GO:0001883	purine nucleoside binding	0.544432	1.54237	0.839717
P16460	Argininosuccinate synthase	GO:0017076	purine nucleotide binding	0.544432	1.54237	0.839717
P16460	Argininosuccinate synthase	GO:0032553	ribonucleotide binding	0.544432	1.54237	0.839717
P16460	Argininosuccinate synthase	GO:0030554	adenyl nucleotide binding	0.544432	1.54237	0.839717
P17563	Selenium-binding protein 1	GO:0009987	cellular process	0.588919	1.40785	0.829111
P17563	Selenium-binding protein 1	GO:0005623	cell	0.588919	1.40785	0.829111
P17563	Selenium-binding protein 1	GO:0043226	organelle	0.588919	1.40785	0.829111
P17563	Selenium-binding protein 1	GO:0044464	cell part	0.588919	1.40785	0.829111
P17563	Selenium-binding protein 1	GO:0005622	intracellular	0.588919	1.40785	0.829111
P17563	Selenium-binding protein 1	GO:0043227	membrane-bounded organelle	0.588919	1.40785	0.829111
P17563	Selenium-binding protein 1	GO:0043229	intracellular organelle	0.588919	1.40785	0.829111
P17563	Selenium-binding protein 1	GO:0044424	intracellular part	0.588919	1.40785	0.829111
P17563	Selenium-binding protein 1	GO:0043231	intracellular membrane-bounded organelle	0.588919	1.40785	0.829111
P17563	Selenium-binding protein 1	GO:0044444	cytoplasmic part	0.588919	1.40785	0.829111
P17563	Selenium-binding protein 1	GO:0005737	cytoplasm	0.588919	1.40785	0.829111
P17563	Selenium-binding protein 1	GO:0005829	cytosol	0.588919	1.40785	0.829111
P00329	Alcohol dehydrogenase 1	GO:0008152	metabolic process	0.652561	1.26881	0.827975
P00329	Alcohol dehydrogenase 1	GO:0009987	cellular process	0.652561	1.26881	0.827975
P00329	Alcohol dehydrogenase 1	GO:0006066	alcohol metabolic process	0.652561	1.26881	0.827975
P00329	Alcohol dehydrogenase 1	GO:0009056	catabolic process	0.652561	1.26881	0.827975
P00329	Alcohol dehydrogenase 1	GO:0019748	secondary metabolic process	0.652561	1.26881	0.827975
P00329	Alcohol dehydrogenase 1	GO:0042221	response to chemical stimulus	0.652561	1.26881	0.827975
P00329	Alcohol dehydrogenase 1	GO:0042445	hormone metabolic process	0.652561	1.26881	0.827975
P00329	Alcohol dehydrogenase 1	GO:0044237	cellular metabolic process	0.652561	1.26881	0.827975
P00329	Alcohol dehydrogenase 1	GO:0044238	primary metabolic process	0.652561	1.26881	0.827975
P00329	Alcohol dehydrogenase 1	GO:0055114	oxidation reduction	0.652561	1.26881	0.827975
P00329	Alcohol dehydrogenase 1	GO:0065008	regulation of biological quality	0.652561	1.26881	0.827975
P00329	Alcohol dehydrogenase 1	GO:0006082	organic acid metabolic process	0.652561	1.26881	0.827975
P00329	Alcohol dehydrogenase 1	GO:0006629	lipid metabolic process	0.652561	1.26881	0.827975
P00329	Alcohol dehydrogenase 1	GO:0006721	terpenoid metabolic process	0.652561	1.26881	0.827975
P00329	Alcohol dehydrogenase 1	GO:0006766	vitamin metabolic process	0.652561	1.26881	0.827975
P00329	Alcohol dehydrogenase 1	GO:0009991	response to extracellular stimulus	0.652561	1.26881	0.827975
P00329	Alcohol dehydrogenase 1	GO:0010817	regulation of hormone levels	0.652561	1.26881	0.827975
P00329	Alcohol dehydrogenase 1	GO:0034754	cellular hormone metabolic process	0.652561	1.26881	0.827975
P00329	Alcohol dehydrogenase 1	GO:0042180	cellular ketone metabolic process	0.652561	1.26881	0.827975
P00329	Alcohol dehydrogenase 1	GO:0044255	cellular lipid metabolic process	0.652561	1.26881	0.827975
P00329	Alcohol dehydrogenase 1	GO:0046164	alcohol catabolic process	0.652561	1.26881	0.827975
P00329	Alcohol dehydrogenase 1	GO:0006720	isoprenoid metabolic process	0.652561	1.26881	0.827975
P00329	Alcohol dehydrogenase 1	GO:0006775	fat-soluble vitamin metabolic process	0.652561	1.26881	0.827975
P00329	Alcohol dehydrogenase 1	GO:0016101	diterpenoid metabolic process	0.652561	1.26881	0.827975
P00329	Alcohol dehydrogenase 1	GO:0031667	response to nutrient levels	0.652561	1.26881	0.827975
P00329	Alcohol dehydrogenase 1	GO:0042572	retinol metabolic process	0.652561	1.26881	0.827975
P00329	Alcohol dehydrogenase 1	GO:0042573	retinoic acid metabolic process	0.652561	1.26881	0.827975
P00329	Alcohol dehydrogenase 1	GO:0043436	oxoacid metabolic process	0.652561	1.26881	0.827975
P00329	Alcohol dehydrogenase 1	GO:0045471	response to ethanol	0.652561	1.26881	0.827975
P00329	Alcohol dehydrogenase 1	GO:0048545	response to steroid hormone stimulus	0.652561	1.26881	0.827975
P00329	Alcohol dehydrogenase 1	GO:0001523	retinoid metabolic process	0.652561	1.26881	0.827975
P00329	Alcohol dehydrogenase 1	GO:0006776	vitamin A metabolic process	0.652561	1.26881	0.827975
P00329	Alcohol dehydrogenase 1	GO:0019752	carboxylic acid metabolic process	0.652561	1.26881	0.827975
P00329	Alcohol dehydrogenase 1	GO:0005623	cell	0.652561	1.26881	0.827975
P00329	Alcohol dehydrogenase 1	GO:0043226	organelle	0.652561	1.26881	0.827975
P00329	Alcohol dehydrogenase 1	GO:0044464	cell part	0.652561	1.26881	0.827975
P00329	Alcohol dehydrogenase 1	GO:0005622	intracellular	0.652561	1.26881	0.827975
P00329	Alcohol dehydrogenase 1	GO:0043227	membrane-bounded organelle	0.652561	1.26881	0.827975
P00329	Alcohol dehydrogenase 1	GO:0043229	intracellular organelle	0.652561	1.26881	0.827975
P00329	Alcohol dehydrogenase 1	GO:0044424	intracellular part	0.652561	1.26881	0.827975
P00329	Alcohol dehydrogenase 1	GO:0043231	intracellular membrane-bounded organelle	0.652561	1.26881	0.827975
P00329	Alcohol dehydrogenase 1	GO:0044444	cytoplasmic part	0.652561	1.26881	0.827975
P00329	Alcohol dehydrogenase 1	GO:0005737	cytoplasm	0.652561	1.26881	0.827975
P00329	Alcohol dehydrogenase 1	GO:0005739	mitochondrion	0.652561	1.26881	0.827975
P00329	Alcohol dehydrogenase 1	GO:0003824	catalytic activity	0.652561	1.26881	0.827975
P00329	Alcohol dehydrogenase 1	GO:0016491	oxidoreductase activity	0.652561	1.26881	0.827975
P00329	Alcohol dehydrogenase 1	GO:0016614	oxidoreductase activity, acting on CH-OH group of donors	0.652561	1.26881	0.827975
P00329	Alcohol dehydrogenase 1	GO:0016616	oxidoreductase activity, acting on the CH-OH group of donors, NAD or NADP as acceptor	0.652561	1.26881	0.827975
P08249	Malate dehydrogenase, mitochondrial	GO:0008152	metabolic process	0.665378	1.19778	0.796975
P08249	Malate dehydrogenase, mitochondrial	GO:0009987	cellular process	0.665378	1.19778	0.796975
P08249	Malate dehydrogenase, mitochondrial	GO:0006066	alcohol metabolic process	0.665378	1.19778	0.796975
P08249	Malate dehydrogenase, mitochondrial	GO:0009056	catabolic process	0.665378	1.19778	0.796975
P08249	Malate dehydrogenase, mitochondrial	GO:0044237	cellular metabolic process	0.665378	1.19778	0.796975
P08249	Malate dehydrogenase, mitochondrial	GO:0044238	primary metabolic process	0.665378	1.19778	0.796975
P08249	Malate dehydrogenase, mitochondrial	GO:0055114	oxidation reduction	0.665378	1.19778	0.796975
P08249	Malate dehydrogenase, mitochondrial	GO:0005975	carbohydrate metabolic process	0.665378	1.19778	0.796975
P08249	Malate dehydrogenase, mitochondrial	GO:0005996	monosaccharide metabolic process	0.665378	1.19778	0.796975
P08249	Malate dehydrogenase, mitochondrial	GO:0006082	organic acid metabolic process	0.665378	1.19778	0.796975
P08249	Malate dehydrogenase, mitochondrial	GO:0006091	generation of precursor metabolites and energy	0.665378	1.19778	0.796975
P08249	Malate dehydrogenase, mitochondrial	GO:0016052	carbohydrate catabolic process	0.665378	1.19778	0.796975
P08249	Malate dehydrogenase, mitochondrial	GO:0042180	cellular ketone metabolic process	0.665378	1.19778	0.796975
P08249	Malate dehydrogenase, mitochondrial	GO:0044248	cellular catabolic process	0.665378	1.19778	0.796975
P08249	Malate dehydrogenase, mitochondrial	GO:0044262	cellular carbohydrate metabolic process	0.665378	1.19778	0.796975
P08249	Malate dehydrogenase, mitochondrial	GO:0046164	alcohol catabolic process	0.665378	1.19778	0.796975
P08249	Malate dehydrogenase, mitochondrial	GO:0051186	cofactor metabolic process	0.665378	1.19778	0.796975
P08249	Malate dehydrogenase, mitochondrial	GO:0006096	glycolysis	0.665378	1.19778	0.796975
P08249	Malate dehydrogenase, mitochondrial	GO:0006732	coenzyme metabolic process	0.665378	1.19778	0.796975
P08249	Malate dehydrogenase, mitochondrial	GO:0015980	energy derivation by oxidation of organic compounds	0.665378	1.19778	0.796975
P08249	Malate dehydrogenase, mitochondrial	GO:0019318	hexose metabolic process	0.665378	1.19778	0.796975
P08249	Malate dehydrogenase, mitochondrial	GO:0043436	oxoacid metabolic process	0.665378	1.19778	0.796975
P08249	Malate dehydrogenase, mitochondrial	GO:0044275	cellular carbohydrate catabolic process	0.665378	1.19778	0.796975
P08249	Malate dehydrogenase, mitochondrial	GO:0046365	monosaccharide catabolic process	0.665378	1.19778	0.796975
P08249	Malate dehydrogenase, mitochondrial	GO:0051187	cofactor catabolic process	0.665378	1.19778	0.796975
P08249	Malate dehydrogenase, mitochondrial	GO:0006006	glucose metabolic process	0.665378	1.19778	0.796975
P08249	Malate dehydrogenase, mitochondrial	GO:0006084	acetyl-CoA metabolic process	0.665378	1.19778	0.796975
P08249	Malate dehydrogenase, mitochondrial	GO:0009109	coenzyme catabolic process	0.665378	1.19778	0.796975
P08249	Malate dehydrogenase, mitochondrial	GO:0019320	hexose catabolic process	0.665378	1.19778	0.796975
P08249	Malate dehydrogenase, mitochondrial	GO:0019752	carboxylic acid metabolic process	0.665378	1.19778	0.796975
P08249	Malate dehydrogenase, mitochondrial	GO:0045333	cellular respiration	0.665378	1.19778	0.796975
P08249	Malate dehydrogenase, mitochondrial	GO:0005623	cell	0.665378	1.19778	0.796975
P08249	Malate dehydrogenase, mitochondrial	GO:0031974	membrane-enclosed lumen	0.665378	1.19778	0.796975
P08249	Malate dehydrogenase, mitochondrial	GO:0031975	envelope	0.665378	1.19778	0.796975
P08249	Malate dehydrogenase, mitochondrial	GO:0043226	organelle	0.665378	1.19778	0.796975
P08249	Malate dehydrogenase, mitochondrial	GO:0044422	organelle part	0.665378	1.19778	0.796975
P08249	Malate dehydrogenase, mitochondrial	GO:0044464	cell part	0.665378	1.19778	0.796975
P08249	Malate dehydrogenase, mitochondrial	GO:0005622	intracellular	0.665378	1.19778	0.796975
P08249	Malate dehydrogenase, mitochondrial	GO:0031090	organelle membrane	0.665378	1.19778	0.796975
P08249	Malate dehydrogenase, mitochondrial	GO:0031967	organelle envelope	0.665378	1.19778	0.796975
P08249	Malate dehydrogenase, mitochondrial	GO:0043227	membrane-bounded organelle	0.665378	1.19778	0.796975
P08249	Malate dehydrogenase, mitochondrial	GO:0043229	intracellular organelle	0.665378	1.19778	0.796975
P08249	Malate dehydrogenase, mitochondrial	GO:0043233	organelle lumen	0.665378	1.19778	0.796975
P08249	Malate dehydrogenase, mitochondrial	GO:0044424	intracellular part	0.665378	1.19778	0.796975
P08249	Malate dehydrogenase, mitochondrial	GO:0044446	intracellular organelle part	0.665378	1.19778	0.796975
P08249	Malate dehydrogenase, mitochondrial	GO:0005740	mitochondrial envelope	0.665378	1.19778	0.796975
P08249	Malate dehydrogenase, mitochondrial	GO:0019866	organelle inner membrane	0.665378	1.19778	0.796975
P08249	Malate dehydrogenase, mitochondrial	GO:0031966	mitochondrial membrane	0.665378	1.19778	0.796975
P08249	Malate dehydrogenase, mitochondrial	GO:0043231	intracellular membrane-bounded organelle	0.665378	1.19778	0.796975
P08249	Malate dehydrogenase, mitochondrial	GO:0044429	mitochondrial part	0.665378	1.19778	0.796975
P08249	Malate dehydrogenase, mitochondrial	GO:0044444	cytoplasmic part	0.665378	1.19778	0.796975
P08249	Malate dehydrogenase, mitochondrial	GO:0070013	intracellular organelle lumen	0.665378	1.19778	0.796975
P08249	Malate dehydrogenase, mitochondrial	GO:0005737	cytoplasm	0.665378	1.19778	0.796975
P08249	Malate dehydrogenase, mitochondrial	GO:0005739	mitochondrion	0.665378	1.19778	0.796975
P08249	Malate dehydrogenase, mitochondrial	GO:0005743	mitochondrial inner membrane	0.665378	1.19778	0.796975
P08249	Malate dehydrogenase, mitochondrial	GO:0005759	mitochondrial matrix	0.665378	1.19778	0.796975
P08249	Malate dehydrogenase, mitochondrial	GO:0031980	mitochondrial lumen	0.665378	1.19778	0.796975
P08249	Malate dehydrogenase, mitochondrial	GO:0003824	catalytic activity	0.665378	1.19778	0.796975
P08249	Malate dehydrogenase, mitochondrial	GO:0016491	oxidoreductase activity	0.665378	1.19778	0.796975
P08249	Malate dehydrogenase, mitochondrial	GO:0016614	oxidoreductase activity, acting on CH-OH group of donors	0.665378	1.19778	0.796975
P08249	Malate dehydrogenase, mitochondrial	GO:0016615	malate dehydrogenase activity	0.665378	1.19778	0.796975
P08249	Malate dehydrogenase, mitochondrial	GO:0016616	oxidoreductase activity, acting on the CH-OH group of donors, NAD or NADP as acceptor	0.665378	1.19778	0.796975
P08249	Malate dehydrogenase, mitochondrial	GO:0030060	L-malate dehydrogenase activity	0.665378	1.19778	0.796975
Q8VCT4	Carboxylesterase 1D	GO:0008152	metabolic process	0.53751	1.45753	0.783437
Q8VCT4	Carboxylesterase 1D	GO:0009987	cellular process	0.53751	1.45753	0.783437
Q8VCT4	Carboxylesterase 1D	GO:0042221	response to chemical stimulus	0.53751	1.45753	0.783437
Q8VCT4	Carboxylesterase 1D	GO:0044237	cellular metabolic process	0.53751	1.45753	0.783437
Q8VCT4	Carboxylesterase 1D	GO:0051186	cofactor metabolic process	0.53751	1.45753	0.783437
Q8VCT4	Carboxylesterase 1D	GO:0006732	coenzyme metabolic process	0.53751	1.45753	0.783437
Q8VCT4	Carboxylesterase 1D	GO:0005623	cell	0.53751	1.45753	0.783437
Q8VCT4	Carboxylesterase 1D	GO:0031974	membrane-enclosed lumen	0.53751	1.45753	0.783437
Q8VCT4	Carboxylesterase 1D	GO:0043226	organelle	0.53751	1.45753	0.783437
Q8VCT4	Carboxylesterase 1D	GO:0044422	organelle part	0.53751	1.45753	0.783437
Q8VCT4	Carboxylesterase 1D	GO:0044464	cell part	0.53751	1.45753	0.783437
Q8VCT4	Carboxylesterase 1D	GO:0005622	intracellular	0.53751	1.45753	0.783437
Q8VCT4	Carboxylesterase 1D	GO:0043227	membrane-bounded organelle	0.53751	1.45753	0.783437
Q8VCT4	Carboxylesterase 1D	GO:0043229	intracellular organelle	0.53751	1.45753	0.783437
Q8VCT4	Carboxylesterase 1D	GO:0043233	organelle lumen	0.53751	1.45753	0.783437
Q8VCT4	Carboxylesterase 1D	GO:0044424	intracellular part	0.53751	1.45753	0.783437
Q8VCT4	Carboxylesterase 1D	GO:0044446	intracellular organelle part	0.53751	1.45753	0.783437
Q8VCT4	Carboxylesterase 1D	GO:0043231	intracellular membrane-bounded organelle	0.53751	1.45753	0.783437
Q8VCT4	Carboxylesterase 1D	GO:0044432	endoplasmic reticulum part	0.53751	1.45753	0.783437
Q8VCT4	Carboxylesterase 1D	GO:0044444	cytoplasmic part	0.53751	1.45753	0.783437
Q8VCT4	Carboxylesterase 1D	GO:0070013	intracellular organelle lumen	0.53751	1.45753	0.783437
Q8VCT4	Carboxylesterase 1D	GO:0005737	cytoplasm	0.53751	1.45753	0.783437
Q8VCT4	Carboxylesterase 1D	GO:0005783	endoplasmic reticulum	0.53751	1.45753	0.783437
Q8VCT4	Carboxylesterase 1D	GO:0005788	endoplasmic reticulum lumen	0.53751	1.45753	0.783437
Q8VCT4	Carboxylesterase 1D	GO:0003824	catalytic activity	0.53751	1.45753	0.783437
Q8CAY6	Acetyl-CoA acetyltransferase, cytosolic	GO:0008152	metabolic process	0.63681	1.22766	0.781786
Q8CAY6	Acetyl-CoA acetyltransferase, cytosolic	GO:0005623	cell	0.63681	1.22766	0.781786
Q8CAY6	Acetyl-CoA acetyltransferase, cytosolic	GO:0043226	organelle	0.63681	1.22766	0.781786
Q8CAY6	Acetyl-CoA acetyltransferase, cytosolic	GO:0044464	cell part	0.63681	1.22766	0.781786
Q8CAY6	Acetyl-CoA acetyltransferase, cytosolic	GO:0005622	intracellular	0.63681	1.22766	0.781786
Q8CAY6	Acetyl-CoA acetyltransferase, cytosolic	GO:0043227	membrane-bounded organelle	0.63681	1.22766	0.781786
Q8CAY6	Acetyl-CoA acetyltransferase, cytosolic	GO:0043229	intracellular organelle	0.63681	1.22766	0.781786
Q8CAY6	Acetyl-CoA acetyltransferase, cytosolic	GO:0044424	intracellular part	0.63681	1.22766	0.781786
Q8CAY6	Acetyl-CoA acetyltransferase, cytosolic	GO:0043231	intracellular membrane-bounded organelle	0.63681	1.22766	0.781786
Q8CAY6	Acetyl-CoA acetyltransferase, cytosolic	GO:0044444	cytoplasmic part	0.63681	1.22766	0.781786
Q8CAY6	Acetyl-CoA acetyltransferase, cytosolic	GO:0005737	cytoplasm	0.63681	1.22766	0.781786
Q8CAY6	Acetyl-CoA acetyltransferase, cytosolic	GO:0005739	mitochondrion	0.63681	1.22766	0.781786
Q8CAY6	Acetyl-CoA acetyltransferase, cytosolic	GO:0003824	catalytic activity	0.63681	1.22766	0.781786
Q8CAY6	Acetyl-CoA acetyltransferase, cytosolic	GO:0016740	transferase activity	0.63681	1.22766	0.781786
Q8CAY6	Acetyl-CoA acetyltransferase, cytosolic	GO:0016746	transferase activity, transferring acyl groups	0.63681	1.22766	0.781786
Q8BWT1	3-ketoacyl-CoA thiolase, mitochondrial	GO:0008152	metabolic process	0.668387	1.13186	0.756523
Q8BWT1	3-ketoacyl-CoA thiolase, mitochondrial	GO:0009987	cellular process	0.668387	1.13186	0.756523
Q8BWT1	3-ketoacyl-CoA thiolase, mitochondrial	GO:0044237	cellular metabolic process	0.668387	1.13186	0.756523
Q8BWT1	3-ketoacyl-CoA thiolase, mitochondrial	GO:0044238	primary metabolic process	0.668387	1.13186	0.756523
Q8BWT1	3-ketoacyl-CoA thiolase, mitochondrial	GO:0006082	organic acid metabolic process	0.668387	1.13186	0.756523
Q8BWT1	3-ketoacyl-CoA thiolase, mitochondrial	GO:0006629	lipid metabolic process	0.668387	1.13186	0.756523
Q8BWT1	3-ketoacyl-CoA thiolase, mitochondrial	GO:0042180	cellular ketone metabolic process	0.668387	1.13186	0.756523
Q8BWT1	3-ketoacyl-CoA thiolase, mitochondrial	GO:0044255	cellular lipid metabolic process	0.668387	1.13186	0.756523
Q8BWT1	3-ketoacyl-CoA thiolase, mitochondrial	GO:0006631	fatty acid metabolic process	0.668387	1.13186	0.756523
Q8BWT1	3-ketoacyl-CoA thiolase, mitochondrial	GO:0043436	oxoacid metabolic process	0.668387	1.13186	0.756523
Q8BWT1	3-ketoacyl-CoA thiolase, mitochondrial	GO:0019752	carboxylic acid metabolic process	0.668387	1.13186	0.756523
Q8BWT1	3-ketoacyl-CoA thiolase, mitochondrial	GO:0005623	cell	0.668387	1.13186	0.756523
Q8BWT1	3-ketoacyl-CoA thiolase, mitochondrial	GO:0031975	envelope	0.668387	1.13186	0.756523
Q8BWT1	3-ketoacyl-CoA thiolase, mitochondrial	GO:0043226	organelle	0.668387	1.13186	0.756523
Q8BWT1	3-ketoacyl-CoA thiolase, mitochondrial	GO:0044422	organelle part	0.668387	1.13186	0.756523
Q8BWT1	3-ketoacyl-CoA thiolase, mitochondrial	GO:0044464	cell part	0.668387	1.13186	0.756523
Q8BWT1	3-ketoacyl-CoA thiolase, mitochondrial	GO:0005622	intracellular	0.668387	1.13186	0.756523
Q8BWT1	3-ketoacyl-CoA thiolase, mitochondrial	GO:0031090	organelle membrane	0.668387	1.13186	0.756523
Q8BWT1	3-ketoacyl-CoA thiolase, mitochondrial	GO:0031967	organelle envelope	0.668387	1.13186	0.756523
Q8BWT1	3-ketoacyl-CoA thiolase, mitochondrial	GO:0043227	membrane-bounded organelle	0.668387	1.13186	0.756523
Q8BWT1	3-ketoacyl-CoA thiolase, mitochondrial	GO:0043229	intracellular organelle	0.668387	1.13186	0.756523
Q8BWT1	3-ketoacyl-CoA thiolase, mitochondrial	GO:0044424	intracellular part	0.668387	1.13186	0.756523
Q8BWT1	3-ketoacyl-CoA thiolase, mitochondrial	GO:0044446	intracellular organelle part	0.668387	1.13186	0.756523
Q8BWT1	3-ketoacyl-CoA thiolase, mitochondrial	GO:0005740	mitochondrial envelope	0.668387	1.13186	0.756523
Q8BWT1	3-ketoacyl-CoA thiolase, mitochondrial	GO:0019866	organelle inner membrane	0.668387	1.13186	0.756523
Q8BWT1	3-ketoacyl-CoA thiolase, mitochondrial	GO:0031966	mitochondrial membrane	0.668387	1.13186	0.756523
Q8BWT1	3-ketoacyl-CoA thiolase, mitochondrial	GO:0043231	intracellular membrane-bounded organelle	0.668387	1.13186	0.756523
Q8BWT1	3-ketoacyl-CoA thiolase, mitochondrial	GO:0044429	mitochondrial part	0.668387	1.13186	0.756523
Q8BWT1	3-ketoacyl-CoA thiolase, mitochondrial	GO:0044444	cytoplasmic part	0.668387	1.13186	0.756523
Q8BWT1	3-ketoacyl-CoA thiolase, mitochondrial	GO:0005737	cytoplasm	0.668387	1.13186	0.756523
Q8BWT1	3-ketoacyl-CoA thiolase, mitochondrial	GO:0005739	mitochondrion	0.668387	1.13186	0.756523
Q8BWT1	3-ketoacyl-CoA thiolase, mitochondrial	GO:0005743	mitochondrial inner membrane	0.668387	1.13186	0.756523
Q8BWT1	3-ketoacyl-CoA thiolase, mitochondrial	GO:0003824	catalytic activity	0.668387	1.13186	0.756523
Q8BWT1	3-ketoacyl-CoA thiolase, mitochondrial	GO:0016740	transferase activity	0.668387	1.13186	0.756523
Q8BWT1	3-ketoacyl-CoA thiolase, mitochondrial	GO:0016746	transferase activity, transferring acyl groups	0.668387	1.13186	0.756523
P49429	4-hydroxyphenylpyruvate dioxygenase	GO:0008152	metabolic process	0.552982	1.3652	0.754932
P49429	4-hydroxyphenylpyruvate dioxygenase	GO:0009987	cellular process	0.552982	1.3652	0.754932
P49429	4-hydroxyphenylpyruvate dioxygenase	GO:0006807	nitrogen compound metabolic process	0.552982	1.3652	0.754932
P49429	4-hydroxyphenylpyruvate dioxygenase	GO:0009056	catabolic process	0.552982	1.3652	0.754932
P49429	4-hydroxyphenylpyruvate dioxygenase	GO:0044237	cellular metabolic process	0.552982	1.3652	0.754932
P49429	4-hydroxyphenylpyruvate dioxygenase	GO:0044238	primary metabolic process	0.552982	1.3652	0.754932
P49429	4-hydroxyphenylpyruvate dioxygenase	GO:0055114	oxidation reduction	0.552982	1.3652	0.754932
P49429	4-hydroxyphenylpyruvate dioxygenase	GO:0006082	organic acid metabolic process	0.552982	1.3652	0.754932
P49429	4-hydroxyphenylpyruvate dioxygenase	GO:0006519	cellular amino acid and derivative metabolic process	0.552982	1.3652	0.754932
P49429	4-hydroxyphenylpyruvate dioxygenase	GO:0006725	cellular aromatic compound metabolic process	0.552982	1.3652	0.754932
P49429	4-hydroxyphenylpyruvate dioxygenase	GO:0009308	amine metabolic process	0.552982	1.3652	0.754932
P49429	4-hydroxyphenylpyruvate dioxygenase	GO:0034641	cellular nitrogen compound metabolic process	0.552982	1.3652	0.754932
P49429	4-hydroxyphenylpyruvate dioxygenase	GO:0042180	cellular ketone metabolic process	0.552982	1.3652	0.754932
P49429	4-hydroxyphenylpyruvate dioxygenase	GO:0044248	cellular catabolic process	0.552982	1.3652	0.754932
P49429	4-hydroxyphenylpyruvate dioxygenase	GO:0006520	cellular amino acid metabolic process	0.552982	1.3652	0.754932
P49429	4-hydroxyphenylpyruvate dioxygenase	GO:0009072	aromatic amino acid family metabolic process	0.552982	1.3652	0.754932
P49429	4-hydroxyphenylpyruvate dioxygenase	GO:0009310	amine catabolic process	0.552982	1.3652	0.754932
P49429	4-hydroxyphenylpyruvate dioxygenase	GO:0016054	organic acid catabolic process	0.552982	1.3652	0.754932
P49429	4-hydroxyphenylpyruvate dioxygenase	GO:0019439	aromatic compound catabolic process	0.552982	1.3652	0.754932
P49429	4-hydroxyphenylpyruvate dioxygenase	GO:0043436	oxoacid metabolic process	0.552982	1.3652	0.754932
P49429	4-hydroxyphenylpyruvate dioxygenase	GO:0044106	cellular amine metabolic process	0.552982	1.3652	0.754932
P49429	4-hydroxyphenylpyruvate dioxygenase	GO:0006558	L-phenylalanine metabolic process	0.552982	1.3652	0.754932
P49429	4-hydroxyphenylpyruvate dioxygenase	GO:0006570	tyrosine metabolic process	0.552982	1.3652	0.754932
P49429	4-hydroxyphenylpyruvate dioxygenase	GO:0009063	cellular amino acid catabolic process	0.552982	1.3652	0.754932
P49429	4-hydroxyphenylpyruvate dioxygenase	GO:0009074	aromatic amino acid family catabolic process	0.552982	1.3652	0.754932
P49429	4-hydroxyphenylpyruvate dioxygenase	GO:0019752	carboxylic acid metabolic process	0.552982	1.3652	0.754932
P49429	4-hydroxyphenylpyruvate dioxygenase	GO:0046395	carboxylic acid catabolic process	0.552982	1.3652	0.754932
P49429	4-hydroxyphenylpyruvate dioxygenase	GO:0005623	cell	0.552982	1.3652	0.754932
P49429	4-hydroxyphenylpyruvate dioxygenase	GO:0043226	organelle	0.552982	1.3652	0.754932
P49429	4-hydroxyphenylpyruvate dioxygenase	GO:0044464	cell part	0.552982	1.3652	0.754932
P49429	4-hydroxyphenylpyruvate dioxygenase	GO:0005622	intracellular	0.552982	1.3652	0.754932
P49429	4-hydroxyphenylpyruvate dioxygenase	GO:0043227	membrane-bounded organelle	0.552982	1.3652	0.754932
P49429	4-hydroxyphenylpyruvate dioxygenase	GO:0043229	intracellular organelle	0.552982	1.3652	0.754932
P49429	4-hydroxyphenylpyruvate dioxygenase	GO:0044424	intracellular part	0.552982	1.3652	0.754932
P49429	4-hydroxyphenylpyruvate dioxygenase	GO:0043231	intracellular membrane-bounded organelle	0.552982	1.3652	0.754932
P49429	4-hydroxyphenylpyruvate dioxygenase	GO:0044444	cytoplasmic part	0.552982	1.3652	0.754932
P49429	4-hydroxyphenylpyruvate dioxygenase	GO:0005737	cytoplasm	0.552982	1.3652	0.754932
P49429	4-hydroxyphenylpyruvate dioxygenase	GO:0005783	endoplasmic reticulum	0.552982	1.3652	0.754932
P49429	4-hydroxyphenylpyruvate dioxygenase	GO:0003824	catalytic activity	0.552982	1.3652	0.754932
P49429	4-hydroxyphenylpyruvate dioxygenase	GO:0016491	oxidoreductase activity	0.552982	1.3652	0.754932
Q921I1	Serotransferrin	GO:0009987	cellular process	0.969044	0.762973	0.739354
Q921I1	Serotransferrin	GO:0019725	cellular homeostasis	0.969044	0.762973	0.739354
Q921I1	Serotransferrin	GO:0042221	response to chemical stimulus	0.969044	0.762973	0.739354
Q921I1	Serotransferrin	GO:0065008	regulation of biological quality	0.969044	0.762973	0.739354
Q921I1	Serotransferrin	GO:0042592	homeostatic process	0.969044	0.762973	0.739354
Q921I1	Serotransferrin	GO:0005623	cell	0.969044	0.762973	0.739354
Q921I1	Serotransferrin	GO:0043226	organelle	0.969044	0.762973	0.739354
Q921I1	Serotransferrin	GO:0044464	cell part	0.969044	0.762973	0.739354
Q921I1	Serotransferrin	GO:0005622	intracellular	0.969044	0.762973	0.739354
Q921I1	Serotransferrin	GO:0031982	vesicle	0.969044	0.762973	0.739354
Q921I1	Serotransferrin	GO:0043227	membrane-bounded organelle	0.969044	0.762973	0.739354
Q921I1	Serotransferrin	GO:0043229	intracellular organelle	0.969044	0.762973	0.739354
Q921I1	Serotransferrin	GO:0044424	intracellular part	0.969044	0.762973	0.739354
Q921I1	Serotransferrin	GO:0031410	cytoplasmic vesicle	0.969044	0.762973	0.739354
Q921I1	Serotransferrin	GO:0031988	membrane-bounded vesicle	0.969044	0.762973	0.739354
Q921I1	Serotransferrin	GO:0043231	intracellular membrane-bounded organelle	0.969044	0.762973	0.739354
Q921I1	Serotransferrin	GO:0044444	cytoplasmic part	0.969044	0.762973	0.739354
Q921I1	Serotransferrin	GO:0005737	cytoplasm	0.969044	0.762973	0.739354
Q921I1	Serotransferrin	GO:0016023	cytoplasmic membrane-bounded vesicle	0.969044	0.762973	0.739354
P38647	Stress-70 protein, mitochondrial	GO:0008152	metabolic process	0.754744	0.945376	0.713517
P38647	Stress-70 protein, mitochondrial	GO:0009987	cellular process	0.754744	0.945376	0.713517
P38647	Stress-70 protein, mitochondrial	GO:0044237	cellular metabolic process	0.754744	0.945376	0.713517
P38647	Stress-70 protein, mitochondrial	GO:0044238	primary metabolic process	0.754744	0.945376	0.713517
P38647	Stress-70 protein, mitochondrial	GO:0006457	protein folding	0.754744	0.945376	0.713517
P38647	Stress-70 protein, mitochondrial	GO:0005623	cell	0.754744	0.945376	0.713517
P38647	Stress-70 protein, mitochondrial	GO:0043226	organelle	0.754744	0.945376	0.713517
P38647	Stress-70 protein, mitochondrial	GO:0044464	cell part	0.754744	0.945376	0.713517
P38647	Stress-70 protein, mitochondrial	GO:0005622	intracellular	0.754744	0.945376	0.713517
P38647	Stress-70 protein, mitochondrial	GO:0043227	membrane-bounded organelle	0.754744	0.945376	0.713517
P38647	Stress-70 protein, mitochondrial	GO:0043229	intracellular organelle	0.754744	0.945376	0.713517
P38647	Stress-70 protein, mitochondrial	GO:0044424	intracellular part	0.754744	0.945376	0.713517
P38647	Stress-70 protein, mitochondrial	GO:0043231	intracellular membrane-bounded organelle	0.754744	0.945376	0.713517
P38647	Stress-70 protein, mitochondrial	GO:0044444	cytoplasmic part	0.754744	0.945376	0.713517
P38647	Stress-70 protein, mitochondrial	GO:0005737	cytoplasm	0.754744	0.945376	0.713517
P38647	Stress-70 protein, mitochondrial	GO:0005739	mitochondrion	0.754744	0.945376	0.713517
P38647	Stress-70 protein, mitochondrial	GO:0000166	nucleotide binding	0.754744	0.945376	0.713517
P38647	Stress-70 protein, mitochondrial	GO:0001882	nucleoside binding	0.754744	0.945376	0.713517
P38647	Stress-70 protein, mitochondrial	GO:0001883	purine nucleoside binding	0.754744	0.945376	0.713517
P38647	Stress-70 protein, mitochondrial	GO:0017076	purine nucleotide binding	0.754744	0.945376	0.713517
P38647	Stress-70 protein, mitochondrial	GO:0032553	ribonucleotide binding	0.754744	0.945376	0.713517
P38647	Stress-70 protein, mitochondrial	GO:0030554	adenyl nucleotide binding	0.754744	0.945376	0.713517
Q8VCH0	3-ketoacyl-CoA thiolase B, peroxisomal	GO:0008152	metabolic process	0.659546	1.08016	0.712418
Q8VCH0	3-ketoacyl-CoA thiolase B, peroxisomal	GO:0009987	cellular process	0.659546	1.08016	0.712418
Q8VCH0	3-ketoacyl-CoA thiolase B, peroxisomal	GO:0044237	cellular metabolic process	0.659546	1.08016	0.712418
Q8VCH0	3-ketoacyl-CoA thiolase B, peroxisomal	GO:0044238	primary metabolic process	0.659546	1.08016	0.712418
Q8VCH0	3-ketoacyl-CoA thiolase B, peroxisomal	GO:0006082	organic acid metabolic process	0.659546	1.08016	0.712418
Q8VCH0	3-ketoacyl-CoA thiolase B, peroxisomal	GO:0006629	lipid metabolic process	0.659546	1.08016	0.712418
Q8VCH0	3-ketoacyl-CoA thiolase B, peroxisomal	GO:0042180	cellular ketone metabolic process	0.659546	1.08016	0.712418
Q8VCH0	3-ketoacyl-CoA thiolase B, peroxisomal	GO:0044255	cellular lipid metabolic process	0.659546	1.08016	0.712418
Q8VCH0	3-ketoacyl-CoA thiolase B, peroxisomal	GO:0006631	fatty acid metabolic process	0.659546	1.08016	0.712418
Q8VCH0	3-ketoacyl-CoA thiolase B, peroxisomal	GO:0043436	oxoacid metabolic process	0.659546	1.08016	0.712418
Q8VCH0	3-ketoacyl-CoA thiolase B, peroxisomal	GO:0019752	carboxylic acid metabolic process	0.659546	1.08016	0.712418
Q8VCH0	3-ketoacyl-CoA thiolase B, peroxisomal	GO:0005623	cell	0.659546	1.08016	0.712418
Q8VCH0	3-ketoacyl-CoA thiolase B, peroxisomal	GO:0043226	organelle	0.659546	1.08016	0.712418
Q8VCH0	3-ketoacyl-CoA thiolase B, peroxisomal	GO:0044464	cell part	0.659546	1.08016	0.712418
Q8VCH0	3-ketoacyl-CoA thiolase B, peroxisomal	GO:0005622	intracellular	0.659546	1.08016	0.712418
Q8VCH0	3-ketoacyl-CoA thiolase B, peroxisomal	GO:0043227	membrane-bounded organelle	0.659546	1.08016	0.712418
Q8VCH0	3-ketoacyl-CoA thiolase B, peroxisomal	GO:0043229	intracellular organelle	0.659546	1.08016	0.712418
Q8VCH0	3-ketoacyl-CoA thiolase B, peroxisomal	GO:0044424	intracellular part	0.659546	1.08016	0.712418
Q8VCH0	3-ketoacyl-CoA thiolase B, peroxisomal	GO:0043231	intracellular membrane-bounded organelle	0.659546	1.08016	0.712418
Q8VCH0	3-ketoacyl-CoA thiolase B, peroxisomal	GO:0044444	cytoplasmic part	0.659546	1.08016	0.712418
Q8VCH0	3-ketoacyl-CoA thiolase B, peroxisomal	GO:0005737	cytoplasm	0.659546	1.08016	0.712418
Q8VCH0	3-ketoacyl-CoA thiolase B, peroxisomal	GO:0005739	mitochondrion	0.659546	1.08016	0.712418
Q8VCH0	3-ketoacyl-CoA thiolase B, peroxisomal	GO:0042579	microbody	0.659546	1.08016	0.712418
Q8VCH0	3-ketoacyl-CoA thiolase B, peroxisomal	GO:0005777	peroxisome	0.659546	1.08016	0.712418
Q8VCH0	3-ketoacyl-CoA thiolase B, peroxisomal	GO:0003824	catalytic activity	0.659546	1.08016	0.712418
Q8VCH0	3-ketoacyl-CoA thiolase B, peroxisomal	GO:0016740	transferase activity	0.659546	1.08016	0.712418
Q8VCH0	3-ketoacyl-CoA thiolase B, peroxisomal	GO:0016746	transferase activity, transferring acyl groups	0.659546	1.08016	0.712418
Q9DCX2	ATP synthase subunit d, mitochondrial	GO:0008152	metabolic process	0.681548	1.0426	0.710585
Q9DCX2	ATP synthase subunit d, mitochondrial	GO:0009987	cellular process	0.681548	1.0426	0.710585
Q9DCX2	ATP synthase subunit d, mitochondrial	GO:0006807	nitrogen compound metabolic process	0.681548	1.0426	0.710585
Q9DCX2	ATP synthase subunit d, mitochondrial	GO:0009058	biosynthetic process	0.681548	1.0426	0.710585
Q9DCX2	ATP synthase subunit d, mitochondrial	GO:0044237	cellular metabolic process	0.681548	1.0426	0.710585
Q9DCX2	ATP synthase subunit d, mitochondrial	GO:0044238	primary metabolic process	0.681548	1.0426	0.710585
Q9DCX2	ATP synthase subunit d, mitochondrial	GO:0006091	generation of precursor metabolites and energy	0.681548	1.0426	0.710585
Q9DCX2	ATP synthase subunit d, mitochondrial	GO:0006818	hydrogen transport	0.681548	1.0426	0.710585
Q9DCX2	ATP synthase subunit d, mitochondrial	GO:0034220	ion transmembrane transport	0.681548	1.0426	0.710585
Q9DCX2	ATP synthase subunit d, mitochondrial	GO:0034641	cellular nitrogen compound metabolic process	0.681548	1.0426	0.710585
Q9DCX2	ATP synthase subunit d, mitochondrial	GO:0044249	cellular biosynthetic process	0.681548	1.0426	0.710585
Q9DCX2	ATP synthase subunit d, mitochondrial	GO:0046483	heterocycle metabolic process	0.681548	1.0426	0.710585
Q9DCX2	ATP synthase subunit d, mitochondrial	GO:0006119	oxidative phosphorylation	0.681548	1.0426	0.710585
Q9DCX2	ATP synthase subunit d, mitochondrial	GO:0006163	purine nucleotide metabolic process	0.681548	1.0426	0.710585
Q9DCX2	ATP synthase subunit d, mitochondrial	GO:0009165	nucleotide biosynthetic process	0.681548	1.0426	0.710585
Q9DCX2	ATP synthase subunit d, mitochondrial	GO:0015985	energy coupled proton transport, down electrochemical gradient	0.681548	1.0426	0.710585
Q9DCX2	ATP synthase subunit d, mitochondrial	GO:0015992	proton transport	0.681548	1.0426	0.710585
Q9DCX2	ATP synthase subunit d, mitochondrial	GO:0034654	nucleobase, nucleoside, nucleotide and nucleic acid biosynthetic process	0.681548	1.0426	0.710585
Q9DCX2	ATP synthase subunit d, mitochondrial	GO:0044271	nitrogen compound biosynthetic process	0.681548	1.0426	0.710585
Q9DCX2	ATP synthase subunit d, mitochondrial	GO:0055086	nucleobase, nucleoside and nucleotide metabolic process	0.681548	1.0426	0.710585
Q9DCX2	ATP synthase subunit d, mitochondrial	GO:0006164	purine nucleotide biosynthetic process	0.681548	1.0426	0.710585
Q9DCX2	ATP synthase subunit d, mitochondrial	GO:0006753	nucleoside phosphate metabolic process	0.681548	1.0426	0.710585
Q9DCX2	ATP synthase subunit d, mitochondrial	GO:0009142	nucleoside triphosphate biosynthetic process	0.681548	1.0426	0.710585
Q9DCX2	ATP synthase subunit d, mitochondrial	GO:0009144	purine nucleoside triphosphate metabolic process	0.681548	1.0426	0.710585
Q9DCX2	ATP synthase subunit d, mitochondrial	GO:0009150	purine ribonucleotide metabolic process	0.681548	1.0426	0.710585
Q9DCX2	ATP synthase subunit d, mitochondrial	GO:0009260	ribonucleotide biosynthetic process	0.681548	1.0426	0.710585
Q9DCX2	ATP synthase subunit d, mitochondrial	GO:0015986	ATP synthesis coupled proton transport	0.681548	1.0426	0.710585
Q9DCX2	ATP synthase subunit d, mitochondrial	GO:0034404	nucleobase, nucleoside and nucleotide biosynthetic process	0.681548	1.0426	0.710585
Q9DCX2	ATP synthase subunit d, mitochondrial	GO:0005623	cell	0.681548	1.0426	0.710585
Q9DCX2	ATP synthase subunit d, mitochondrial	GO:0031975	envelope	0.681548	1.0426	0.710585
Q9DCX2	ATP synthase subunit d, mitochondrial	GO:0043226	organelle	0.681548	1.0426	0.710585
Q9DCX2	ATP synthase subunit d, mitochondrial	GO:0044422	organelle part	0.681548	1.0426	0.710585
Q9DCX2	ATP synthase subunit d, mitochondrial	GO:0044464	cell part	0.681548	1.0426	0.710585
Q9DCX2	ATP synthase subunit d, mitochondrial	GO:0005622	intracellular	0.681548	1.0426	0.710585
Q9DCX2	ATP synthase subunit d, mitochondrial	GO:0031090	organelle membrane	0.681548	1.0426	0.710585
Q9DCX2	ATP synthase subunit d, mitochondrial	GO:0031967	organelle envelope	0.681548	1.0426	0.710585
Q9DCX2	ATP synthase subunit d, mitochondrial	GO:0043227	membrane-bounded organelle	0.681548	1.0426	0.710585
Q9DCX2	ATP synthase subunit d, mitochondrial	GO:0043229	intracellular organelle	0.681548	1.0426	0.710585
Q9DCX2	ATP synthase subunit d, mitochondrial	GO:0044424	intracellular part	0.681548	1.0426	0.710585
Q9DCX2	ATP synthase subunit d, mitochondrial	GO:0044446	intracellular organelle part	0.681548	1.0426	0.710585
Q9DCX2	ATP synthase subunit d, mitochondrial	GO:0005740	mitochondrial envelope	0.681548	1.0426	0.710585
Q9DCX2	ATP synthase subunit d, mitochondrial	GO:0016469	proton-transporting two-sector ATPase complex	0.681548	1.0426	0.710585
Q9DCX2	ATP synthase subunit d, mitochondrial	GO:0019866	organelle inner membrane	0.681548	1.0426	0.710585
Q9DCX2	ATP synthase subunit d, mitochondrial	GO:0031966	mitochondrial membrane	0.681548	1.0426	0.710585
Q9DCX2	ATP synthase subunit d, mitochondrial	GO:0043231	intracellular membrane-bounded organelle	0.681548	1.0426	0.710585
Q9DCX2	ATP synthase subunit d, mitochondrial	GO:0044429	mitochondrial part	0.681548	1.0426	0.710585
Q9DCX2	ATP synthase subunit d, mitochondrial	GO:0044444	cytoplasmic part	0.681548	1.0426	0.710585
Q9DCX2	ATP synthase subunit d, mitochondrial	GO:0045259	proton-transporting ATP synthase complex	0.681548	1.0426	0.710585
Q9DCX2	ATP synthase subunit d, mitochondrial	GO:0045263	proton-transporting ATP synthase complex, coupling factor F(o)	0.681548	1.0426	0.710585
Q9DCX2	ATP synthase subunit d, mitochondrial	GO:0000276	mitochondrial proton-transporting ATP synthase complex, coupling factor F(o)	0.681548	1.0426	0.710585
Q9DCX2	ATP synthase subunit d, mitochondrial	GO:0005737	cytoplasm	0.681548	1.0426	0.710585
Q9DCX2	ATP synthase subunit d, mitochondrial	GO:0005739	mitochondrion	0.681548	1.0426	0.710585
Q9DCX2	ATP synthase subunit d, mitochondrial	GO:0005743	mitochondrial inner membrane	0.681548	1.0426	0.710585
Q9DCX2	ATP synthase subunit d, mitochondrial	GO:0005753	mitochondrial proton-transporting ATP synthase complex	0.681548	1.0426	0.710585
Q921H8	3-ketoacyl-CoA thiolase A, peroxisomal	GO:0008152	metabolic process	0.600959	1.18165	0.710122
Q921H8	3-ketoacyl-CoA thiolase A, peroxisomal	GO:0009987	cellular process	0.600959	1.18165	0.710122
Q921H8	3-ketoacyl-CoA thiolase A, peroxisomal	GO:0044237	cellular metabolic process	0.600959	1.18165	0.710122
Q921H8	3-ketoacyl-CoA thiolase A, peroxisomal	GO:0044238	primary metabolic process	0.600959	1.18165	0.710122
Q921H8	3-ketoacyl-CoA thiolase A, peroxisomal	GO:0006082	organic acid metabolic process	0.600959	1.18165	0.710122
Q921H8	3-ketoacyl-CoA thiolase A, peroxisomal	GO:0006629	lipid metabolic process	0.600959	1.18165	0.710122
Q921H8	3-ketoacyl-CoA thiolase A, peroxisomal	GO:0042180	cellular ketone metabolic process	0.600959	1.18165	0.710122
Q921H8	3-ketoacyl-CoA thiolase A, peroxisomal	GO:0044255	cellular lipid metabolic process	0.600959	1.18165	0.710122
Q921H8	3-ketoacyl-CoA thiolase A, peroxisomal	GO:0006631	fatty acid metabolic process	0.600959	1.18165	0.710122
Q921H8	3-ketoacyl-CoA thiolase A, peroxisomal	GO:0043436	oxoacid metabolic process	0.600959	1.18165	0.710122
Q921H8	3-ketoacyl-CoA thiolase A, peroxisomal	GO:0019752	carboxylic acid metabolic process	0.600959	1.18165	0.710122
Q921H8	3-ketoacyl-CoA thiolase A, peroxisomal	GO:0005623	cell	0.600959	1.18165	0.710122
Q921H8	3-ketoacyl-CoA thiolase A, peroxisomal	GO:0043226	organelle	0.600959	1.18165	0.710122
Q921H8	3-ketoacyl-CoA thiolase A, peroxisomal	GO:0044464	cell part	0.600959	1.18165	0.710122
Q921H8	3-ketoacyl-CoA thiolase A, peroxisomal	GO:0005622	intracellular	0.600959	1.18165	0.710122
Q921H8	3-ketoacyl-CoA thiolase A, peroxisomal	GO:0043227	membrane-bounded organelle	0.600959	1.18165	0.710122
Q921H8	3-ketoacyl-CoA thiolase A, peroxisomal	GO:0043229	intracellular organelle	0.600959	1.18165	0.710122
Q921H8	3-ketoacyl-CoA thiolase A, peroxisomal	GO:0044424	intracellular part	0.600959	1.18165	0.710122
Q921H8	3-ketoacyl-CoA thiolase A, peroxisomal	GO:0043231	intracellular membrane-bounded organelle	0.600959	1.18165	0.710122
Q921H8	3-ketoacyl-CoA thiolase A, peroxisomal	GO:0044444	cytoplasmic part	0.600959	1.18165	0.710122
Q921H8	3-ketoacyl-CoA thiolase A, peroxisomal	GO:0005737	cytoplasm	0.600959	1.18165	0.710122
Q921H8	3-ketoacyl-CoA thiolase A, peroxisomal	GO:0005739	mitochondrion	0.600959	1.18165	0.710122
Q921H8	3-ketoacyl-CoA thiolase A, peroxisomal	GO:0042579	microbody	0.600959	1.18165	0.710122
Q921H8	3-ketoacyl-CoA thiolase A, peroxisomal	GO:0005777	peroxisome	0.600959	1.18165	0.710122
Q921H8	3-ketoacyl-CoA thiolase A, peroxisomal	GO:0003824	catalytic activity	0.600959	1.18165	0.710122
Q921H8	3-ketoacyl-CoA thiolase A, peroxisomal	GO:0016740	transferase activity	0.600959	1.18165	0.710122
Q921H8	3-ketoacyl-CoA thiolase A, peroxisomal	GO:0016746	transferase activity, transferring acyl groups	0.600959	1.18165	0.710122
P09411	Phosphoglycerate kinase 1	GO:0008152	metabolic process	0.584148	1.19005	0.695163
P09411	Phosphoglycerate kinase 1	GO:0009987	cellular process	0.584148	1.19005	0.695163
P09411	Phosphoglycerate kinase 1	GO:0006066	alcohol metabolic process	0.584148	1.19005	0.695163
P09411	Phosphoglycerate kinase 1	GO:0009056	catabolic process	0.584148	1.19005	0.695163
P09411	Phosphoglycerate kinase 1	GO:0044237	cellular metabolic process	0.584148	1.19005	0.695163
P09411	Phosphoglycerate kinase 1	GO:0044238	primary metabolic process	0.584148	1.19005	0.695163
P09411	Phosphoglycerate kinase 1	GO:0005975	carbohydrate metabolic process	0.584148	1.19005	0.695163
P09411	Phosphoglycerate kinase 1	GO:0005996	monosaccharide metabolic process	0.584148	1.19005	0.695163
P09411	Phosphoglycerate kinase 1	GO:0006091	generation of precursor metabolites and energy	0.584148	1.19005	0.695163
P09411	Phosphoglycerate kinase 1	GO:0016052	carbohydrate catabolic process	0.584148	1.19005	0.695163
P09411	Phosphoglycerate kinase 1	GO:0044262	cellular carbohydrate metabolic process	0.584148	1.19005	0.695163
P09411	Phosphoglycerate kinase 1	GO:0046164	alcohol catabolic process	0.584148	1.19005	0.695163
P09411	Phosphoglycerate kinase 1	GO:0006096	glycolysis	0.584148	1.19005	0.695163
P09411	Phosphoglycerate kinase 1	GO:0019318	hexose metabolic process	0.584148	1.19005	0.695163
P09411	Phosphoglycerate kinase 1	GO:0044275	cellular carbohydrate catabolic process	0.584148	1.19005	0.695163
P09411	Phosphoglycerate kinase 1	GO:0046365	monosaccharide catabolic process	0.584148	1.19005	0.695163
P09411	Phosphoglycerate kinase 1	GO:0006006	glucose metabolic process	0.584148	1.19005	0.695163
P09411	Phosphoglycerate kinase 1	GO:0019320	hexose catabolic process	0.584148	1.19005	0.695163
P09411	Phosphoglycerate kinase 1	GO:0005623	cell	0.584148	1.19005	0.695163
P09411	Phosphoglycerate kinase 1	GO:0044464	cell part	0.584148	1.19005	0.695163
P09411	Phosphoglycerate kinase 1	GO:0005622	intracellular	0.584148	1.19005	0.695163
P09411	Phosphoglycerate kinase 1	GO:0044424	intracellular part	0.584148	1.19005	0.695163
P09411	Phosphoglycerate kinase 1	GO:0005737	cytoplasm	0.584148	1.19005	0.695163
P09411	Phosphoglycerate kinase 1	GO:0003824	catalytic activity	0.584148	1.19005	0.695163
P09411	Phosphoglycerate kinase 1	GO:0000166	nucleotide binding	0.584148	1.19005	0.695163
P09411	Phosphoglycerate kinase 1	GO:0001882	nucleoside binding	0.584148	1.19005	0.695163
P09411	Phosphoglycerate kinase 1	GO:0016740	transferase activity	0.584148	1.19005	0.695163
P09411	Phosphoglycerate kinase 1	GO:0001883	purine nucleoside binding	0.584148	1.19005	0.695163
P09411	Phosphoglycerate kinase 1	GO:0017076	purine nucleotide binding	0.584148	1.19005	0.695163
P09411	Phosphoglycerate kinase 1	GO:0032553	ribonucleotide binding	0.584148	1.19005	0.695163
P09411	Phosphoglycerate kinase 1	GO:0030554	adenyl nucleotide binding	0.584148	1.19005	0.695163
P06151	L-lactate dehydrogenase A chain	GO:0008152	metabolic process	0.62871	1.09395	0.68778
P06151	L-lactate dehydrogenase A chain	GO:0009987	cellular process	0.62871	1.09395	0.68778
P06151	L-lactate dehydrogenase A chain	GO:0006066	alcohol metabolic process	0.62871	1.09395	0.68778
P06151	L-lactate dehydrogenase A chain	GO:0009056	catabolic process	0.62871	1.09395	0.68778
P06151	L-lactate dehydrogenase A chain	GO:0044237	cellular metabolic process	0.62871	1.09395	0.68778
P06151	L-lactate dehydrogenase A chain	GO:0044238	primary metabolic process	0.62871	1.09395	0.68778
P06151	L-lactate dehydrogenase A chain	GO:0055114	oxidation reduction	0.62871	1.09395	0.68778
P06151	L-lactate dehydrogenase A chain	GO:0005975	carbohydrate metabolic process	0.62871	1.09395	0.68778
P06151	L-lactate dehydrogenase A chain	GO:0005996	monosaccharide metabolic process	0.62871	1.09395	0.68778
P06151	L-lactate dehydrogenase A chain	GO:0006091	generation of precursor metabolites and energy	0.62871	1.09395	0.68778
P06151	L-lactate dehydrogenase A chain	GO:0009991	response to extracellular stimulus	0.62871	1.09395	0.68778
P06151	L-lactate dehydrogenase A chain	GO:0016052	carbohydrate catabolic process	0.62871	1.09395	0.68778
P06151	L-lactate dehydrogenase A chain	GO:0044262	cellular carbohydrate metabolic process	0.62871	1.09395	0.68778
P06151	L-lactate dehydrogenase A chain	GO:0046164	alcohol catabolic process	0.62871	1.09395	0.68778
P06151	L-lactate dehydrogenase A chain	GO:0006096	glycolysis	0.62871	1.09395	0.68778
P06151	L-lactate dehydrogenase A chain	GO:0019318	hexose metabolic process	0.62871	1.09395	0.68778
P06151	L-lactate dehydrogenase A chain	GO:0044275	cellular carbohydrate catabolic process	0.62871	1.09395	0.68778
P06151	L-lactate dehydrogenase A chain	GO:0046365	monosaccharide catabolic process	0.62871	1.09395	0.68778
P06151	L-lactate dehydrogenase A chain	GO:0006006	glucose metabolic process	0.62871	1.09395	0.68778
P06151	L-lactate dehydrogenase A chain	GO:0019320	hexose catabolic process	0.62871	1.09395	0.68778
P06151	L-lactate dehydrogenase A chain	GO:0005623	cell	0.62871	1.09395	0.68778
P06151	L-lactate dehydrogenase A chain	GO:0043226	organelle	0.62871	1.09395	0.68778
P06151	L-lactate dehydrogenase A chain	GO:0044464	cell part	0.62871	1.09395	0.68778
P06151	L-lactate dehydrogenase A chain	GO:0005622	intracellular	0.62871	1.09395	0.68778
P06151	L-lactate dehydrogenase A chain	GO:0043227	membrane-bounded organelle	0.62871	1.09395	0.68778
P06151	L-lactate dehydrogenase A chain	GO:0043229	intracellular organelle	0.62871	1.09395	0.68778
P06151	L-lactate dehydrogenase A chain	GO:0044424	intracellular part	0.62871	1.09395	0.68778
P06151	L-lactate dehydrogenase A chain	GO:0043231	intracellular membrane-bounded organelle	0.62871	1.09395	0.68778
P06151	L-lactate dehydrogenase A chain	GO:0044444	cytoplasmic part	0.62871	1.09395	0.68778
P06151	L-lactate dehydrogenase A chain	GO:0005737	cytoplasm	0.62871	1.09395	0.68778
P06151	L-lactate dehydrogenase A chain	GO:0005739	mitochondrion	0.62871	1.09395	0.68778
P06151	L-lactate dehydrogenase A chain	GO:0005829	cytosol	0.62871	1.09395	0.68778
P06151	L-lactate dehydrogenase A chain	GO:0003824	catalytic activity	0.62871	1.09395	0.68778
P06151	L-lactate dehydrogenase A chain	GO:0016491	oxidoreductase activity	0.62871	1.09395	0.68778
P06151	L-lactate dehydrogenase A chain	GO:0016614	oxidoreductase activity, acting on CH-OH group of donors	0.62871	1.09395	0.68778
P06151	L-lactate dehydrogenase A chain	GO:0016616	oxidoreductase activity, acting on the CH-OH group of donors, NAD or NADP as acceptor	0.62871	1.09395	0.68778
P56480	ATP synthase subunit beta, mitochondrial	GO:0008152	metabolic process	0.644628	1.06196	0.684572
P56480	ATP synthase subunit beta, mitochondrial	GO:0009987	cellular process	0.644628	1.06196	0.684572
P56480	ATP synthase subunit beta, mitochondrial	GO:0006807	nitrogen compound metabolic process	0.644628	1.06196	0.684572
P56480	ATP synthase subunit beta, mitochondrial	GO:0009058	biosynthetic process	0.644628	1.06196	0.684572
P56480	ATP synthase subunit beta, mitochondrial	GO:0044237	cellular metabolic process	0.644628	1.06196	0.684572
P56480	ATP synthase subunit beta, mitochondrial	GO:0044238	primary metabolic process	0.644628	1.06196	0.684572
P56480	ATP synthase subunit beta, mitochondrial	GO:0006091	generation of precursor metabolites and energy	0.644628	1.06196	0.684572
P56480	ATP synthase subunit beta, mitochondrial	GO:0006629	lipid metabolic process	0.644628	1.06196	0.684572
P56480	ATP synthase subunit beta, mitochondrial	GO:0006818	hydrogen transport	0.644628	1.06196	0.684572
P56480	ATP synthase subunit beta, mitochondrial	GO:0034220	ion transmembrane transport	0.644628	1.06196	0.684572
P56480	ATP synthase subunit beta, mitochondrial	GO:0034641	cellular nitrogen compound metabolic process	0.644628	1.06196	0.684572
P56480	ATP synthase subunit beta, mitochondrial	GO:0044249	cellular biosynthetic process	0.644628	1.06196	0.684572
P56480	ATP synthase subunit beta, mitochondrial	GO:0046483	heterocycle metabolic process	0.644628	1.06196	0.684572
P56480	ATP synthase subunit beta, mitochondrial	GO:0006119	oxidative phosphorylation	0.644628	1.06196	0.684572
P56480	ATP synthase subunit beta, mitochondrial	GO:0006163	purine nucleotide metabolic process	0.644628	1.06196	0.684572
P56480	ATP synthase subunit beta, mitochondrial	GO:0009165	nucleotide biosynthetic process	0.644628	1.06196	0.684572
P56480	ATP synthase subunit beta, mitochondrial	GO:0015985	energy coupled proton transport, down electrochemical gradient	0.644628	1.06196	0.684572
P56480	ATP synthase subunit beta, mitochondrial	GO:0015992	proton transport	0.644628	1.06196	0.684572
P56480	ATP synthase subunit beta, mitochondrial	GO:0034654	nucleobase, nucleoside, nucleotide and nucleic acid biosynthetic process	0.644628	1.06196	0.684572
P56480	ATP synthase subunit beta, mitochondrial	GO:0044271	nitrogen compound biosynthetic process	0.644628	1.06196	0.684572
P56480	ATP synthase subunit beta, mitochondrial	GO:0055086	nucleobase, nucleoside and nucleotide metabolic process	0.644628	1.06196	0.684572
P56480	ATP synthase subunit beta, mitochondrial	GO:0006164	purine nucleotide biosynthetic process	0.644628	1.06196	0.684572
P56480	ATP synthase subunit beta, mitochondrial	GO:0006753	nucleoside phosphate metabolic process	0.644628	1.06196	0.684572
P56480	ATP synthase subunit beta, mitochondrial	GO:0009142	nucleoside triphosphate biosynthetic process	0.644628	1.06196	0.684572
P56480	ATP synthase subunit beta, mitochondrial	GO:0009144	purine nucleoside triphosphate metabolic process	0.644628	1.06196	0.684572
P56480	ATP synthase subunit beta, mitochondrial	GO:0009150	purine ribonucleotide metabolic process	0.644628	1.06196	0.684572
P56480	ATP synthase subunit beta, mitochondrial	GO:0009260	ribonucleotide biosynthetic process	0.644628	1.06196	0.684572
P56480	ATP synthase subunit beta, mitochondrial	GO:0015986	ATP synthesis coupled proton transport	0.644628	1.06196	0.684572
P56480	ATP synthase subunit beta, mitochondrial	GO:0034404	nucleobase, nucleoside and nucleotide biosynthetic process	0.644628	1.06196	0.684572
P56480	ATP synthase subunit beta, mitochondrial	GO:0005623	cell	0.644628	1.06196	0.684572
P56480	ATP synthase subunit beta, mitochondrial	GO:0031975	envelope	0.644628	1.06196	0.684572
P56480	ATP synthase subunit beta, mitochondrial	GO:0043226	organelle	0.644628	1.06196	0.684572
P56480	ATP synthase subunit beta, mitochondrial	GO:0044422	organelle part	0.644628	1.06196	0.684572
P56480	ATP synthase subunit beta, mitochondrial	GO:0044464	cell part	0.644628	1.06196	0.684572
P56480	ATP synthase subunit beta, mitochondrial	GO:0005622	intracellular	0.644628	1.06196	0.684572
P56480	ATP synthase subunit beta, mitochondrial	GO:0031090	organelle membrane	0.644628	1.06196	0.684572
P56480	ATP synthase subunit beta, mitochondrial	GO:0031967	organelle envelope	0.644628	1.06196	0.684572
P56480	ATP synthase subunit beta, mitochondrial	GO:0043227	membrane-bounded organelle	0.644628	1.06196	0.684572
P56480	ATP synthase subunit beta, mitochondrial	GO:0043229	intracellular organelle	0.644628	1.06196	0.684572
P56480	ATP synthase subunit beta, mitochondrial	GO:0044424	intracellular part	0.644628	1.06196	0.684572
P56480	ATP synthase subunit beta, mitochondrial	GO:0044446	intracellular organelle part	0.644628	1.06196	0.684572
P56480	ATP synthase subunit beta, mitochondrial	GO:0005740	mitochondrial envelope	0.644628	1.06196	0.684572
P56480	ATP synthase subunit beta, mitochondrial	GO:0016469	proton-transporting two-sector ATPase complex	0.644628	1.06196	0.684572
P56480	ATP synthase subunit beta, mitochondrial	GO:0019866	organelle inner membrane	0.644628	1.06196	0.684572
P56480	ATP synthase subunit beta, mitochondrial	GO:0031966	mitochondrial membrane	0.644628	1.06196	0.684572
P56480	ATP synthase subunit beta, mitochondrial	GO:0043231	intracellular membrane-bounded organelle	0.644628	1.06196	0.684572
P56480	ATP synthase subunit beta, mitochondrial	GO:0044429	mitochondrial part	0.644628	1.06196	0.684572
P56480	ATP synthase subunit beta, mitochondrial	GO:0044444	cytoplasmic part	0.644628	1.06196	0.684572
P56480	ATP synthase subunit beta, mitochondrial	GO:0045259	proton-transporting ATP synthase complex	0.644628	1.06196	0.684572
P56480	ATP synthase subunit beta, mitochondrial	GO:0045261	proton-transporting ATP synthase complex, catalytic core F(1)	0.644628	1.06196	0.684572
P56480	ATP synthase subunit beta, mitochondrial	GO:0005737	cytoplasm	0.644628	1.06196	0.684572
P56480	ATP synthase subunit beta, mitochondrial	GO:0005739	mitochondrion	0.644628	1.06196	0.684572
P56480	ATP synthase subunit beta, mitochondrial	GO:0005743	mitochondrial inner membrane	0.644628	1.06196	0.684572
P56480	ATP synthase subunit beta, mitochondrial	GO:0003824	catalytic activity	0.644628	1.06196	0.684572
P56480	ATP synthase subunit beta, mitochondrial	GO:0000166	nucleotide binding	0.644628	1.06196	0.684572
P56480	ATP synthase subunit beta, mitochondrial	GO:0001882	nucleoside binding	0.644628	1.06196	0.684572
P56480	ATP synthase subunit beta, mitochondrial	GO:0001883	purine nucleoside binding	0.644628	1.06196	0.684572
P56480	ATP synthase subunit beta, mitochondrial	GO:0017076	purine nucleotide binding	0.644628	1.06196	0.684572
P56480	ATP synthase subunit beta, mitochondrial	GO:0032553	ribonucleotide binding	0.644628	1.06196	0.684572
P56480	ATP synthase subunit beta, mitochondrial	GO:0030554	adenyl nucleotide binding	0.644628	1.06196	0.684572
P56395	Cytochrome b5	GO:0008152	metabolic process	0.462704	1.47902	0.68435
P56395	Cytochrome b5	GO:0009987	cellular process	0.462704	1.47902	0.68435
P56395	Cytochrome b5	GO:0044237	cellular metabolic process	0.462704	1.47902	0.68435
P56395	Cytochrome b5	GO:0044238	primary metabolic process	0.462704	1.47902	0.68435
P56395	Cytochrome b5	GO:0055114	oxidation reduction	0.462704	1.47902	0.68435
P56395	Cytochrome b5	GO:0006082	organic acid metabolic process	0.462704	1.47902	0.68435
P56395	Cytochrome b5	GO:0006091	generation of precursor metabolites and energy	0.462704	1.47902	0.68435
P56395	Cytochrome b5	GO:0006629	lipid metabolic process	0.462704	1.47902	0.68435
P56395	Cytochrome b5	GO:0022900	electron transport chain	0.462704	1.47902	0.68435
P56395	Cytochrome b5	GO:0042180	cellular ketone metabolic process	0.462704	1.47902	0.68435
P56395	Cytochrome b5	GO:0044255	cellular lipid metabolic process	0.462704	1.47902	0.68435
P56395	Cytochrome b5	GO:0006631	fatty acid metabolic process	0.462704	1.47902	0.68435
P56395	Cytochrome b5	GO:0043436	oxoacid metabolic process	0.462704	1.47902	0.68435
P56395	Cytochrome b5	GO:0019752	carboxylic acid metabolic process	0.462704	1.47902	0.68435
P56395	Cytochrome b5	GO:0005623	cell	0.462704	1.47902	0.68435
P56395	Cytochrome b5	GO:0043226	organelle	0.462704	1.47902	0.68435
P56395	Cytochrome b5	GO:0044464	cell part	0.462704	1.47902	0.68435
P56395	Cytochrome b5	GO:0000267	cell fraction	0.462704	1.47902	0.68435
P56395	Cytochrome b5	GO:0005622	intracellular	0.462704	1.47902	0.68435
P56395	Cytochrome b5	GO:0043227	membrane-bounded organelle	0.462704	1.47902	0.68435
P56395	Cytochrome b5	GO:0043229	intracellular organelle	0.462704	1.47902	0.68435
P56395	Cytochrome b5	GO:0044424	intracellular part	0.462704	1.47902	0.68435
P56395	Cytochrome b5	GO:0005626	insoluble fraction	0.462704	1.47902	0.68435
P56395	Cytochrome b5	GO:0043231	intracellular membrane-bounded organelle	0.462704	1.47902	0.68435
P56395	Cytochrome b5	GO:0044444	cytoplasmic part	0.462704	1.47902	0.68435
P56395	Cytochrome b5	GO:0005624	membrane fraction	0.462704	1.47902	0.68435
P56395	Cytochrome b5	GO:0005737	cytoplasm	0.462704	1.47902	0.68435
P56395	Cytochrome b5	GO:0005739	mitochondrion	0.462704	1.47902	0.68435
P56395	Cytochrome b5	GO:0005783	endoplasmic reticulum	0.462704	1.47902	0.68435
P56395	Cytochrome b5	GO:0042598	vesicular fraction	0.462704	1.47902	0.68435
P56395	Cytochrome b5	GO:0003824	catalytic activity	0.462704	1.47902	0.68435
P56395	Cytochrome b5	GO:0016491	oxidoreductase activity	0.462704	1.47902	0.68435
P56395	Cytochrome b5	GO:0046906	tetrapyrrole binding	0.462704	1.47902	0.68435
P56395	Cytochrome b5	GO:0016705	oxidoreductase activity, acting on paired donors, with incorporation or reduction of molecular oxygen	0.462704	1.47902	0.68435
P56395	Cytochrome b5	GO:0020037	heme binding	0.462704	1.47902	0.68435
O09173	Homogentisate 1,2-dioxygenase	GO:0008152	metabolic process	0.577809	1.16643	0.673973
O09173	Homogentisate 1,2-dioxygenase	GO:0009987	cellular process	0.577809	1.16643	0.673973
O09173	Homogentisate 1,2-dioxygenase	GO:0006807	nitrogen compound metabolic process	0.577809	1.16643	0.673973
O09173	Homogentisate 1,2-dioxygenase	GO:0009056	catabolic process	0.577809	1.16643	0.673973
O09173	Homogentisate 1,2-dioxygenase	GO:0044237	cellular metabolic process	0.577809	1.16643	0.673973
O09173	Homogentisate 1,2-dioxygenase	GO:0044238	primary metabolic process	0.577809	1.16643	0.673973
O09173	Homogentisate 1,2-dioxygenase	GO:0055114	oxidation reduction	0.577809	1.16643	0.673973
O09173	Homogentisate 1,2-dioxygenase	GO:0006082	organic acid metabolic process	0.577809	1.16643	0.673973
O09173	Homogentisate 1,2-dioxygenase	GO:0006519	cellular amino acid and derivative metabolic process	0.577809	1.16643	0.673973
O09173	Homogentisate 1,2-dioxygenase	GO:0006725	cellular aromatic compound metabolic process	0.577809	1.16643	0.673973
O09173	Homogentisate 1,2-dioxygenase	GO:0009308	amine metabolic process	0.577809	1.16643	0.673973
O09173	Homogentisate 1,2-dioxygenase	GO:0034641	cellular nitrogen compound metabolic process	0.577809	1.16643	0.673973
O09173	Homogentisate 1,2-dioxygenase	GO:0042180	cellular ketone metabolic process	0.577809	1.16643	0.673973
O09173	Homogentisate 1,2-dioxygenase	GO:0044248	cellular catabolic process	0.577809	1.16643	0.673973
O09173	Homogentisate 1,2-dioxygenase	GO:0006520	cellular amino acid metabolic process	0.577809	1.16643	0.673973
O09173	Homogentisate 1,2-dioxygenase	GO:0009072	aromatic amino acid family metabolic process	0.577809	1.16643	0.673973
O09173	Homogentisate 1,2-dioxygenase	GO:0009310	amine catabolic process	0.577809	1.16643	0.673973
O09173	Homogentisate 1,2-dioxygenase	GO:0016054	organic acid catabolic process	0.577809	1.16643	0.673973
O09173	Homogentisate 1,2-dioxygenase	GO:0019439	aromatic compound catabolic process	0.577809	1.16643	0.673973
O09173	Homogentisate 1,2-dioxygenase	GO:0043436	oxoacid metabolic process	0.577809	1.16643	0.673973
O09173	Homogentisate 1,2-dioxygenase	GO:0044106	cellular amine metabolic process	0.577809	1.16643	0.673973
O09173	Homogentisate 1,2-dioxygenase	GO:0006558	L-phenylalanine metabolic process	0.577809	1.16643	0.673973
O09173	Homogentisate 1,2-dioxygenase	GO:0006570	tyrosine metabolic process	0.577809	1.16643	0.673973
O09173	Homogentisate 1,2-dioxygenase	GO:0009063	cellular amino acid catabolic process	0.577809	1.16643	0.673973
O09173	Homogentisate 1,2-dioxygenase	GO:0009074	aromatic amino acid family catabolic process	0.577809	1.16643	0.673973
O09173	Homogentisate 1,2-dioxygenase	GO:0019752	carboxylic acid metabolic process	0.577809	1.16643	0.673973
O09173	Homogentisate 1,2-dioxygenase	GO:0046395	carboxylic acid catabolic process	0.577809	1.16643	0.673973
O09173	Homogentisate 1,2-dioxygenase	GO:0003824	catalytic activity	0.577809	1.16643	0.673973
O09173	Homogentisate 1,2-dioxygenase	GO:0016491	oxidoreductase activity	0.577809	1.16643	0.673973
Q03265	ATP synthase subunit alpha, mitochondrial	GO:0008152	metabolic process	0.624247	1.06891	0.667264
Q03265	ATP synthase subunit alpha, mitochondrial	GO:0009987	cellular process	0.624247	1.06891	0.667264
Q03265	ATP synthase subunit alpha, mitochondrial	GO:0006807	nitrogen compound metabolic process	0.624247	1.06891	0.667264
Q03265	ATP synthase subunit alpha, mitochondrial	GO:0009058	biosynthetic process	0.624247	1.06891	0.667264
Q03265	ATP synthase subunit alpha, mitochondrial	GO:0044237	cellular metabolic process	0.624247	1.06891	0.667264
Q03265	ATP synthase subunit alpha, mitochondrial	GO:0044238	primary metabolic process	0.624247	1.06891	0.667264
Q03265	ATP synthase subunit alpha, mitochondrial	GO:0006091	generation of precursor metabolites and energy	0.624247	1.06891	0.667264
Q03265	ATP synthase subunit alpha, mitochondrial	GO:0006629	lipid metabolic process	0.624247	1.06891	0.667264
Q03265	ATP synthase subunit alpha, mitochondrial	GO:0006818	hydrogen transport	0.624247	1.06891	0.667264
Q03265	ATP synthase subunit alpha, mitochondrial	GO:0034220	ion transmembrane transport	0.624247	1.06891	0.667264
Q03265	ATP synthase subunit alpha, mitochondrial	GO:0034641	cellular nitrogen compound metabolic process	0.624247	1.06891	0.667264
Q03265	ATP synthase subunit alpha, mitochondrial	GO:0044249	cellular biosynthetic process	0.624247	1.06891	0.667264
Q03265	ATP synthase subunit alpha, mitochondrial	GO:0046483	heterocycle metabolic process	0.624247	1.06891	0.667264
Q03265	ATP synthase subunit alpha, mitochondrial	GO:0006119	oxidative phosphorylation	0.624247	1.06891	0.667264
Q03265	ATP synthase subunit alpha, mitochondrial	GO:0006163	purine nucleotide metabolic process	0.624247	1.06891	0.667264
Q03265	ATP synthase subunit alpha, mitochondrial	GO:0009165	nucleotide biosynthetic process	0.624247	1.06891	0.667264
Q03265	ATP synthase subunit alpha, mitochondrial	GO:0015985	energy coupled proton transport, down electrochemical gradient	0.624247	1.06891	0.667264
Q03265	ATP synthase subunit alpha, mitochondrial	GO:0015992	proton transport	0.624247	1.06891	0.667264
Q03265	ATP synthase subunit alpha, mitochondrial	GO:0034654	nucleobase, nucleoside, nucleotide and nucleic acid biosynthetic process	0.624247	1.06891	0.667264
Q03265	ATP synthase subunit alpha, mitochondrial	GO:0044271	nitrogen compound biosynthetic process	0.624247	1.06891	0.667264
Q03265	ATP synthase subunit alpha, mitochondrial	GO:0055086	nucleobase, nucleoside and nucleotide metabolic process	0.624247	1.06891	0.667264
Q03265	ATP synthase subunit alpha, mitochondrial	GO:0006164	purine nucleotide biosynthetic process	0.624247	1.06891	0.667264
Q03265	ATP synthase subunit alpha, mitochondrial	GO:0006753	nucleoside phosphate metabolic process	0.624247	1.06891	0.667264
Q03265	ATP synthase subunit alpha, mitochondrial	GO:0009142	nucleoside triphosphate biosynthetic process	0.624247	1.06891	0.667264
Q03265	ATP synthase subunit alpha, mitochondrial	GO:0009144	purine nucleoside triphosphate metabolic process	0.624247	1.06891	0.667264
Q03265	ATP synthase subunit alpha, mitochondrial	GO:0009150	purine ribonucleotide metabolic process	0.624247	1.06891	0.667264
Q03265	ATP synthase subunit alpha, mitochondrial	GO:0009260	ribonucleotide biosynthetic process	0.624247	1.06891	0.667264
Q03265	ATP synthase subunit alpha, mitochondrial	GO:0015986	ATP synthesis coupled proton transport	0.624247	1.06891	0.667264
Q03265	ATP synthase subunit alpha, mitochondrial	GO:0034404	nucleobase, nucleoside and nucleotide biosynthetic process	0.624247	1.06891	0.667264
Q03265	ATP synthase subunit alpha, mitochondrial	GO:0005623	cell	0.624247	1.06891	0.667264
Q03265	ATP synthase subunit alpha, mitochondrial	GO:0031975	envelope	0.624247	1.06891	0.667264
Q03265	ATP synthase subunit alpha, mitochondrial	GO:0043226	organelle	0.624247	1.06891	0.667264
Q03265	ATP synthase subunit alpha, mitochondrial	GO:0044422	organelle part	0.624247	1.06891	0.667264
Q03265	ATP synthase subunit alpha, mitochondrial	GO:0044464	cell part	0.624247	1.06891	0.667264
Q03265	ATP synthase subunit alpha, mitochondrial	GO:0005622	intracellular	0.624247	1.06891	0.667264
Q03265	ATP synthase subunit alpha, mitochondrial	GO:0031090	organelle membrane	0.624247	1.06891	0.667264
Q03265	ATP synthase subunit alpha, mitochondrial	GO:0031967	organelle envelope	0.624247	1.06891	0.667264
Q03265	ATP synthase subunit alpha, mitochondrial	GO:0043227	membrane-bounded organelle	0.624247	1.06891	0.667264
Q03265	ATP synthase subunit alpha, mitochondrial	GO:0043229	intracellular organelle	0.624247	1.06891	0.667264
Q03265	ATP synthase subunit alpha, mitochondrial	GO:0044424	intracellular part	0.624247	1.06891	0.667264
Q03265	ATP synthase subunit alpha, mitochondrial	GO:0044446	intracellular organelle part	0.624247	1.06891	0.667264
Q03265	ATP synthase subunit alpha, mitochondrial	GO:0005740	mitochondrial envelope	0.624247	1.06891	0.667264
Q03265	ATP synthase subunit alpha, mitochondrial	GO:0016469	proton-transporting two-sector ATPase complex	0.624247	1.06891	0.667264
Q03265	ATP synthase subunit alpha, mitochondrial	GO:0019866	organelle inner membrane	0.624247	1.06891	0.667264
Q03265	ATP synthase subunit alpha, mitochondrial	GO:0031966	mitochondrial membrane	0.624247	1.06891	0.667264
Q03265	ATP synthase subunit alpha, mitochondrial	GO:0043231	intracellular membrane-bounded organelle	0.624247	1.06891	0.667264
Q03265	ATP synthase subunit alpha, mitochondrial	GO:0044429	mitochondrial part	0.624247	1.06891	0.667264
Q03265	ATP synthase subunit alpha, mitochondrial	GO:0044444	cytoplasmic part	0.624247	1.06891	0.667264
Q03265	ATP synthase subunit alpha, mitochondrial	GO:0045259	proton-transporting ATP synthase complex	0.624247	1.06891	0.667264
Q03265	ATP synthase subunit alpha, mitochondrial	GO:0045261	proton-transporting ATP synthase complex, catalytic core F(1)	0.624247	1.06891	0.667264
Q03265	ATP synthase subunit alpha, mitochondrial	GO:0005737	cytoplasm	0.624247	1.06891	0.667264
Q03265	ATP synthase subunit alpha, mitochondrial	GO:0005739	mitochondrion	0.624247	1.06891	0.667264
Q03265	ATP synthase subunit alpha, mitochondrial	GO:0005743	mitochondrial inner membrane	0.624247	1.06891	0.667264
Q03265	ATP synthase subunit alpha, mitochondrial	GO:0003824	catalytic activity	0.624247	1.06891	0.667264
Q03265	ATP synthase subunit alpha, mitochondrial	GO:0000166	nucleotide binding	0.624247	1.06891	0.667264
Q03265	ATP synthase subunit alpha, mitochondrial	GO:0001882	nucleoside binding	0.624247	1.06891	0.667264
Q03265	ATP synthase subunit alpha, mitochondrial	GO:0001883	purine nucleoside binding	0.624247	1.06891	0.667264
Q03265	ATP synthase subunit alpha, mitochondrial	GO:0017076	purine nucleotide binding	0.624247	1.06891	0.667264
Q03265	ATP synthase subunit alpha, mitochondrial	GO:0032553	ribonucleotide binding	0.624247	1.06891	0.667264
Q03265	ATP synthase subunit alpha, mitochondrial	GO:0030554	adenyl nucleotide binding	0.624247	1.06891	0.667264
Q9WTP6	Adenylate kinase 2, mitochondrial	GO:0008152	metabolic process	0.625964	1.05864	0.662671
Q9WTP6	Adenylate kinase 2, mitochondrial	GO:0009987	cellular process	0.625964	1.05864	0.662671
Q9WTP6	Adenylate kinase 2, mitochondrial	GO:0006807	nitrogen compound metabolic process	0.625964	1.05864	0.662671
Q9WTP6	Adenylate kinase 2, mitochondrial	GO:0044237	cellular metabolic process	0.625964	1.05864	0.662671
Q9WTP6	Adenylate kinase 2, mitochondrial	GO:0044238	primary metabolic process	0.625964	1.05864	0.662671
Q9WTP6	Adenylate kinase 2, mitochondrial	GO:0034641	cellular nitrogen compound metabolic process	0.625964	1.05864	0.662671
Q9WTP6	Adenylate kinase 2, mitochondrial	GO:0005623	cell	0.625964	1.05864	0.662671
Q9WTP6	Adenylate kinase 2, mitochondrial	GO:0031974	membrane-enclosed lumen	0.625964	1.05864	0.662671
Q9WTP6	Adenylate kinase 2, mitochondrial	GO:0031975	envelope	0.625964	1.05864	0.662671
Q9WTP6	Adenylate kinase 2, mitochondrial	GO:0043226	organelle	0.625964	1.05864	0.662671
Q9WTP6	Adenylate kinase 2, mitochondrial	GO:0044422	organelle part	0.625964	1.05864	0.662671
Q9WTP6	Adenylate kinase 2, mitochondrial	GO:0044464	cell part	0.625964	1.05864	0.662671
Q9WTP6	Adenylate kinase 2, mitochondrial	GO:0005622	intracellular	0.625964	1.05864	0.662671
Q9WTP6	Adenylate kinase 2, mitochondrial	GO:0031090	organelle membrane	0.625964	1.05864	0.662671
Q9WTP6	Adenylate kinase 2, mitochondrial	GO:0031967	organelle envelope	0.625964	1.05864	0.662671
Q9WTP6	Adenylate kinase 2, mitochondrial	GO:0043227	membrane-bounded organelle	0.625964	1.05864	0.662671
Q9WTP6	Adenylate kinase 2, mitochondrial	GO:0043229	intracellular organelle	0.625964	1.05864	0.662671
Q9WTP6	Adenylate kinase 2, mitochondrial	GO:0044424	intracellular part	0.625964	1.05864	0.662671
Q9WTP6	Adenylate kinase 2, mitochondrial	GO:0044446	intracellular organelle part	0.625964	1.05864	0.662671
Q9WTP6	Adenylate kinase 2, mitochondrial	GO:0005740	mitochondrial envelope	0.625964	1.05864	0.662671
Q9WTP6	Adenylate kinase 2, mitochondrial	GO:0019866	organelle inner membrane	0.625964	1.05864	0.662671
Q9WTP6	Adenylate kinase 2, mitochondrial	GO:0031966	mitochondrial membrane	0.625964	1.05864	0.662671
Q9WTP6	Adenylate kinase 2, mitochondrial	GO:0043231	intracellular membrane-bounded organelle	0.625964	1.05864	0.662671
Q9WTP6	Adenylate kinase 2, mitochondrial	GO:0044429	mitochondrial part	0.625964	1.05864	0.662671
Q9WTP6	Adenylate kinase 2, mitochondrial	GO:0044444	cytoplasmic part	0.625964	1.05864	0.662671
Q9WTP6	Adenylate kinase 2, mitochondrial	GO:0005737	cytoplasm	0.625964	1.05864	0.662671
Q9WTP6	Adenylate kinase 2, mitochondrial	GO:0005739	mitochondrion	0.625964	1.05864	0.662671
Q9WTP6	Adenylate kinase 2, mitochondrial	GO:0005743	mitochondrial inner membrane	0.625964	1.05864	0.662671
Q9WTP6	Adenylate kinase 2, mitochondrial	GO:0003824	catalytic activity	0.625964	1.05864	0.662671
Q9WTP6	Adenylate kinase 2, mitochondrial	GO:0000166	nucleotide binding	0.625964	1.05864	0.662671
Q9WTP6	Adenylate kinase 2, mitochondrial	GO:0001882	nucleoside binding	0.625964	1.05864	0.662671
Q9WTP6	Adenylate kinase 2, mitochondrial	GO:0016740	transferase activity	0.625964	1.05864	0.662671
Q9WTP6	Adenylate kinase 2, mitochondrial	GO:0001883	purine nucleoside binding	0.625964	1.05864	0.662671
Q9WTP6	Adenylate kinase 2, mitochondrial	GO:0017076	purine nucleotide binding	0.625964	1.05864	0.662671
Q9WTP6	Adenylate kinase 2, mitochondrial	GO:0032553	ribonucleotide binding	0.625964	1.05864	0.662671
Q9WTP6	Adenylate kinase 2, mitochondrial	GO:0016776	phosphotransferase activity, phosphate group as acceptor	0.625964	1.05864	0.662671
Q9WTP6	Adenylate kinase 2, mitochondrial	GO:0030554	adenyl nucleotide binding	0.625964	1.05864	0.662671
Q9WTP6	Adenylate kinase 2, mitochondrial	GO:0004017	adenylate kinase activity	0.625964	1.05864	0.662671
Q9WTP6	Adenylate kinase 2, mitochondrial	GO:0019205	nucleobase, nucleoside, nucleotide kinase activity	0.625964	1.05864	0.662671
Q9CZX8	40S ribosomal protein S19	GO:0008152	metabolic process	0.880705	0.746442	0.657395
Q9CZX8	40S ribosomal protein S19	GO:0009987	cellular process	0.880705	0.746442	0.657395
Q9CZX8	40S ribosomal protein S19	GO:0009058	biosynthetic process	0.880705	0.746442	0.657395
Q9CZX8	40S ribosomal protein S19	GO:0044237	cellular metabolic process	0.880705	0.746442	0.657395
Q9CZX8	40S ribosomal protein S19	GO:0044238	primary metabolic process	0.880705	0.746442	0.657395
Q9CZX8	40S ribosomal protein S19	GO:0065008	regulation of biological quality	0.880705	0.746442	0.657395
Q9CZX8	40S ribosomal protein S19	GO:0015669	gas transport	0.880705	0.746442	0.657395
Q9CZX8	40S ribosomal protein S19	GO:0042592	homeostatic process	0.880705	0.746442	0.657395
Q9CZX8	40S ribosomal protein S19	GO:0044249	cellular biosynthetic process	0.880705	0.746442	0.657395
Q9CZX8	40S ribosomal protein S19	GO:0006412	translation	0.880705	0.746442	0.657395
Q9CZX8	40S ribosomal protein S19	GO:0048872	homeostasis of number of cells	0.880705	0.746442	0.657395
Q9CZX8	40S ribosomal protein S19	GO:0034101	erythrocyte homeostasis	0.880705	0.746442	0.657395
Q9CZX8	40S ribosomal protein S19	GO:0005623	cell	0.880705	0.746442	0.657395
Q9CZX8	40S ribosomal protein S19	GO:0031974	membrane-enclosed lumen	0.880705	0.746442	0.657395
Q9CZX8	40S ribosomal protein S19	GO:0043226	organelle	0.880705	0.746442	0.657395
Q9CZX8	40S ribosomal protein S19	GO:0044422	organelle part	0.880705	0.746442	0.657395
Q9CZX8	40S ribosomal protein S19	GO:0044464	cell part	0.880705	0.746442	0.657395
Q9CZX8	40S ribosomal protein S19	GO:0005622	intracellular	0.880705	0.746442	0.657395
Q9CZX8	40S ribosomal protein S19	GO:0030529	ribonucleoprotein complex	0.880705	0.746442	0.657395
Q9CZX8	40S ribosomal protein S19	GO:0043227	membrane-bounded organelle	0.880705	0.746442	0.657395
Q9CZX8	40S ribosomal protein S19	GO:0043229	intracellular organelle	0.880705	0.746442	0.657395
Q9CZX8	40S ribosomal protein S19	GO:0043233	organelle lumen	0.880705	0.746442	0.657395
Q9CZX8	40S ribosomal protein S19	GO:0044424	intracellular part	0.880705	0.746442	0.657395
Q9CZX8	40S ribosomal protein S19	GO:0044446	intracellular organelle part	0.880705	0.746442	0.657395
Q9CZX8	40S ribosomal protein S19	GO:0005840	ribosome	0.880705	0.746442	0.657395
Q9CZX8	40S ribosomal protein S19	GO:0043231	intracellular membrane-bounded organelle	0.880705	0.746442	0.657395
Q9CZX8	40S ribosomal protein S19	GO:0044444	cytoplasmic part	0.880705	0.746442	0.657395
Q9CZX8	40S ribosomal protein S19	GO:0070013	intracellular organelle lumen	0.880705	0.746442	0.657395
Q9CZX8	40S ribosomal protein S19	GO:0005737	cytoplasm	0.880705	0.746442	0.657395
Q9CZX8	40S ribosomal protein S19	GO:0005829	cytosol	0.880705	0.746442	0.657395
Q9CZX8	40S ribosomal protein S19	GO:0044445	cytosolic part	0.880705	0.746442	0.657395
Q9CZX8	40S ribosomal protein S19	GO:0005198	structural molecule activity	0.880705	0.746442	0.657395
Q9CZX8	40S ribosomal protein S19	GO:0003735	structural constituent of ribosome	0.880705	0.746442	0.657395
P17751	Triosephosphate isomerase	GO:0008152	metabolic process	0.566162	1.14734	0.649579
P17751	Triosephosphate isomerase	GO:0009987	cellular process	0.566162	1.14734	0.649579
P17751	Triosephosphate isomerase	GO:0006066	alcohol metabolic process	0.566162	1.14734	0.649579
P17751	Triosephosphate isomerase	GO:0006807	nitrogen compound metabolic process	0.566162	1.14734	0.649579
P17751	Triosephosphate isomerase	GO:0009056	catabolic process	0.566162	1.14734	0.649579
P17751	Triosephosphate isomerase	GO:0009058	biosynthetic process	0.566162	1.14734	0.649579
P17751	Triosephosphate isomerase	GO:0019748	secondary metabolic process	0.566162	1.14734	0.649579
P17751	Triosephosphate isomerase	GO:0044237	cellular metabolic process	0.566162	1.14734	0.649579
P17751	Triosephosphate isomerase	GO:0044238	primary metabolic process	0.566162	1.14734	0.649579
P17751	Triosephosphate isomerase	GO:0005975	carbohydrate metabolic process	0.566162	1.14734	0.649579
P17751	Triosephosphate isomerase	GO:0005996	monosaccharide metabolic process	0.566162	1.14734	0.649579
P17751	Triosephosphate isomerase	GO:0006081	cellular aldehyde metabolic process	0.566162	1.14734	0.649579
P17751	Triosephosphate isomerase	GO:0006082	organic acid metabolic process	0.566162	1.14734	0.649579
P17751	Triosephosphate isomerase	GO:0006091	generation of precursor metabolites and energy	0.566162	1.14734	0.649579
P17751	Triosephosphate isomerase	GO:0006629	lipid metabolic process	0.566162	1.14734	0.649579
P17751	Triosephosphate isomerase	GO:0016052	carbohydrate catabolic process	0.566162	1.14734	0.649579
P17751	Triosephosphate isomerase	GO:0034641	cellular nitrogen compound metabolic process	0.566162	1.14734	0.649579
P17751	Triosephosphate isomerase	GO:0042180	cellular ketone metabolic process	0.566162	1.14734	0.649579
P17751	Triosephosphate isomerase	GO:0044249	cellular biosynthetic process	0.566162	1.14734	0.649579
P17751	Triosephosphate isomerase	GO:0044255	cellular lipid metabolic process	0.566162	1.14734	0.649579
P17751	Triosephosphate isomerase	GO:0044262	cellular carbohydrate metabolic process	0.566162	1.14734	0.649579
P17751	Triosephosphate isomerase	GO:0046164	alcohol catabolic process	0.566162	1.14734	0.649579
P17751	Triosephosphate isomerase	GO:0046165	alcohol biosynthetic process	0.566162	1.14734	0.649579
P17751	Triosephosphate isomerase	GO:0051186	cofactor metabolic process	0.566162	1.14734	0.649579
P17751	Triosephosphate isomerase	GO:0006096	glycolysis	0.566162	1.14734	0.649579
P17751	Triosephosphate isomerase	GO:0006631	fatty acid metabolic process	0.566162	1.14734	0.649579
P17751	Triosephosphate isomerase	GO:0006732	coenzyme metabolic process	0.566162	1.14734	0.649579
P17751	Triosephosphate isomerase	GO:0016053	organic acid biosynthetic process	0.566162	1.14734	0.649579
P17751	Triosephosphate isomerase	GO:0019318	hexose metabolic process	0.566162	1.14734	0.649579
P17751	Triosephosphate isomerase	GO:0034637	cellular carbohydrate biosynthetic process	0.566162	1.14734	0.649579
P17751	Triosephosphate isomerase	GO:0043436	oxoacid metabolic process	0.566162	1.14734	0.649579
P17751	Triosephosphate isomerase	GO:0043603	cellular amide metabolic process	0.566162	1.14734	0.649579
P17751	Triosephosphate isomerase	GO:0044275	cellular carbohydrate catabolic process	0.566162	1.14734	0.649579
P17751	Triosephosphate isomerase	GO:0046364	monosaccharide biosynthetic process	0.566162	1.14734	0.649579
P17751	Triosephosphate isomerase	GO:0046365	monosaccharide catabolic process	0.566162	1.14734	0.649579
P17751	Triosephosphate isomerase	GO:0055086	nucleobase, nucleoside and nucleotide metabolic process	0.566162	1.14734	0.649579
P17751	Triosephosphate isomerase	GO:0006006	glucose metabolic process	0.566162	1.14734	0.649579
P17751	Triosephosphate isomerase	GO:0006753	nucleoside phosphate metabolic process	0.566162	1.14734	0.649579
P17751	Triosephosphate isomerase	GO:0019319	hexose biosynthetic process	0.566162	1.14734	0.649579
P17751	Triosephosphate isomerase	GO:0019320	hexose catabolic process	0.566162	1.14734	0.649579
P17751	Triosephosphate isomerase	GO:0019752	carboxylic acid metabolic process	0.566162	1.14734	0.649579
P17751	Triosephosphate isomerase	GO:0046394	carboxylic acid biosynthetic process	0.566162	1.14734	0.649579
P17751	Triosephosphate isomerase	GO:0003824	catalytic activity	0.566162	1.14734	0.649579
P17751	Triosephosphate isomerase	GO:0016853	isomerase activity	0.566162	1.14734	0.649579
P17751	Triosephosphate isomerase	GO:0016860	intramolecular oxidoreductase activity	0.566162	1.14734	0.649579
Q99LC5	Electron transfer flavoprotein subunit alpha, mitochondrial	GO:0008152	metabolic process	0.532345	1.17623	0.626159
Q99LC5	Electron transfer flavoprotein subunit alpha, mitochondrial	GO:0009987	cellular process	0.532345	1.17623	0.626159
Q99LC5	Electron transfer flavoprotein subunit alpha, mitochondrial	GO:0044237	cellular metabolic process	0.532345	1.17623	0.626159
Q99LC5	Electron transfer flavoprotein subunit alpha, mitochondrial	GO:0055114	oxidation reduction	0.532345	1.17623	0.626159
Q99LC5	Electron transfer flavoprotein subunit alpha, mitochondrial	GO:0006091	generation of precursor metabolites and energy	0.532345	1.17623	0.626159
Q99LC5	Electron transfer flavoprotein subunit alpha, mitochondrial	GO:0022900	electron transport chain	0.532345	1.17623	0.626159
Q99LC5	Electron transfer flavoprotein subunit alpha, mitochondrial	GO:0005623	cell	0.532345	1.17623	0.626159
Q99LC5	Electron transfer flavoprotein subunit alpha, mitochondrial	GO:0031974	membrane-enclosed lumen	0.532345	1.17623	0.626159
Q99LC5	Electron transfer flavoprotein subunit alpha, mitochondrial	GO:0043226	organelle	0.532345	1.17623	0.626159
Q99LC5	Electron transfer flavoprotein subunit alpha, mitochondrial	GO:0044422	organelle part	0.532345	1.17623	0.626159
Q99LC5	Electron transfer flavoprotein subunit alpha, mitochondrial	GO:0044464	cell part	0.532345	1.17623	0.626159
Q99LC5	Electron transfer flavoprotein subunit alpha, mitochondrial	GO:0005622	intracellular	0.532345	1.17623	0.626159
Q99LC5	Electron transfer flavoprotein subunit alpha, mitochondrial	GO:0043227	membrane-bounded organelle	0.532345	1.17623	0.626159
Q99LC5	Electron transfer flavoprotein subunit alpha, mitochondrial	GO:0043229	intracellular organelle	0.532345	1.17623	0.626159
Q99LC5	Electron transfer flavoprotein subunit alpha, mitochondrial	GO:0043233	organelle lumen	0.532345	1.17623	0.626159
Q99LC5	Electron transfer flavoprotein subunit alpha, mitochondrial	GO:0044424	intracellular part	0.532345	1.17623	0.626159
Q99LC5	Electron transfer flavoprotein subunit alpha, mitochondrial	GO:0044446	intracellular organelle part	0.532345	1.17623	0.626159
Q99LC5	Electron transfer flavoprotein subunit alpha, mitochondrial	GO:0043231	intracellular membrane-bounded organelle	0.532345	1.17623	0.626159
Q99LC5	Electron transfer flavoprotein subunit alpha, mitochondrial	GO:0044429	mitochondrial part	0.532345	1.17623	0.626159
Q99LC5	Electron transfer flavoprotein subunit alpha, mitochondrial	GO:0044444	cytoplasmic part	0.532345	1.17623	0.626159
Q99LC5	Electron transfer flavoprotein subunit alpha, mitochondrial	GO:0045251	electron transfer flavoprotein complex	0.532345	1.17623	0.626159
Q99LC5	Electron transfer flavoprotein subunit alpha, mitochondrial	GO:0070013	intracellular organelle lumen	0.532345	1.17623	0.626159
Q99LC5	Electron transfer flavoprotein subunit alpha, mitochondrial	GO:0005737	cytoplasm	0.532345	1.17623	0.626159
Q99LC5	Electron transfer flavoprotein subunit alpha, mitochondrial	GO:0005739	mitochondrion	0.532345	1.17623	0.626159
Q99LC5	Electron transfer flavoprotein subunit alpha, mitochondrial	GO:0005759	mitochondrial matrix	0.532345	1.17623	0.626159
Q99LC5	Electron transfer flavoprotein subunit alpha, mitochondrial	GO:0017133	mitochondrial electron transfer flavoprotein complex	0.532345	1.17623	0.626159
Q99LC5	Electron transfer flavoprotein subunit alpha, mitochondrial	GO:0031980	mitochondrial lumen	0.532345	1.17623	0.626159
Q99LC5	Electron transfer flavoprotein subunit alpha, mitochondrial	GO:0009055	electron carrier activity	0.532345	1.17623	0.626159
Q99LC5	Electron transfer flavoprotein subunit alpha, mitochondrial	GO:0000166	nucleotide binding	0.532345	1.17623	0.626159
Q99LC5	Electron transfer flavoprotein subunit alpha, mitochondrial	GO:0001882	nucleoside binding	0.532345	1.17623	0.626159
Q99LC5	Electron transfer flavoprotein subunit alpha, mitochondrial	GO:0048037	cofactor binding	0.532345	1.17623	0.626159
Q99LC5	Electron transfer flavoprotein subunit alpha, mitochondrial	GO:0001883	purine nucleoside binding	0.532345	1.17623	0.626159
Q99LC5	Electron transfer flavoprotein subunit alpha, mitochondrial	GO:0017076	purine nucleotide binding	0.532345	1.17623	0.626159
Q99LC5	Electron transfer flavoprotein subunit alpha, mitochondrial	GO:0050662	coenzyme binding	0.532345	1.17623	0.626159
Q99LC5	Electron transfer flavoprotein subunit alpha, mitochondrial	GO:0030554	adenyl nucleotide binding	0.532345	1.17623	0.626159
Q99LC5	Electron transfer flavoprotein subunit alpha, mitochondrial	GO:0050660	FAD binding	0.532345	1.17623	0.626159
Q64442	Sorbitol dehydrogenase	GO:0008152	metabolic process	0.606237	1.01211	0.613576
Q64442	Sorbitol dehydrogenase	GO:0009987	cellular process	0.606237	1.01211	0.613576
Q64442	Sorbitol dehydrogenase	GO:0006066	alcohol metabolic process	0.606237	1.01211	0.613576
Q64442	Sorbitol dehydrogenase	GO:0044237	cellular metabolic process	0.606237	1.01211	0.613576
Q64442	Sorbitol dehydrogenase	GO:0044238	primary metabolic process	0.606237	1.01211	0.613576
Q64442	Sorbitol dehydrogenase	GO:0055114	oxidation reduction	0.606237	1.01211	0.613576
Q64442	Sorbitol dehydrogenase	GO:0005975	carbohydrate metabolic process	0.606237	1.01211	0.613576
Q64442	Sorbitol dehydrogenase	GO:0044262	cellular carbohydrate metabolic process	0.606237	1.01211	0.613576
Q64442	Sorbitol dehydrogenase	GO:0005623	cell	0.606237	1.01211	0.613576
Q64442	Sorbitol dehydrogenase	GO:0044464	cell part	0.606237	1.01211	0.613576
Q64442	Sorbitol dehydrogenase	GO:0000267	cell fraction	0.606237	1.01211	0.613576
Q64442	Sorbitol dehydrogenase	GO:0003824	catalytic activity	0.606237	1.01211	0.613576
Q64442	Sorbitol dehydrogenase	GO:0016491	oxidoreductase activity	0.606237	1.01211	0.613576
Q64442	Sorbitol dehydrogenase	GO:0016614	oxidoreductase activity, acting on CH-OH group of donors	0.606237	1.01211	0.613576
Q64442	Sorbitol dehydrogenase	GO:0016616	oxidoreductase activity, acting on the CH-OH group of donors, NAD or NADP as acceptor	0.606237	1.01211	0.613576
Q9DBM2	Peroxisomal bifunctional enzyme	GO:0008152	metabolic process	0.743253	0.788332	0.58593
Q9DBM2	Peroxisomal bifunctional enzyme	GO:0009987	cellular process	0.743253	0.788332	0.58593
Q9DBM2	Peroxisomal bifunctional enzyme	GO:0009056	catabolic process	0.743253	0.788332	0.58593
Q9DBM2	Peroxisomal bifunctional enzyme	GO:0044237	cellular metabolic process	0.743253	0.788332	0.58593
Q9DBM2	Peroxisomal bifunctional enzyme	GO:0044238	primary metabolic process	0.743253	0.788332	0.58593
Q9DBM2	Peroxisomal bifunctional enzyme	GO:0055114	oxidation reduction	0.743253	0.788332	0.58593
Q9DBM2	Peroxisomal bifunctional enzyme	GO:0006082	organic acid metabolic process	0.743253	0.788332	0.58593
Q9DBM2	Peroxisomal bifunctional enzyme	GO:0006629	lipid metabolic process	0.743253	0.788332	0.58593
Q9DBM2	Peroxisomal bifunctional enzyme	GO:0042180	cellular ketone metabolic process	0.743253	0.788332	0.58593
Q9DBM2	Peroxisomal bifunctional enzyme	GO:0044248	cellular catabolic process	0.743253	0.788332	0.58593
Q9DBM2	Peroxisomal bifunctional enzyme	GO:0044255	cellular lipid metabolic process	0.743253	0.788332	0.58593
Q9DBM2	Peroxisomal bifunctional enzyme	GO:0051186	cofactor metabolic process	0.743253	0.788332	0.58593
Q9DBM2	Peroxisomal bifunctional enzyme	GO:0006631	fatty acid metabolic process	0.743253	0.788332	0.58593
Q9DBM2	Peroxisomal bifunctional enzyme	GO:0006732	coenzyme metabolic process	0.743253	0.788332	0.58593
Q9DBM2	Peroxisomal bifunctional enzyme	GO:0016054	organic acid catabolic process	0.743253	0.788332	0.58593
Q9DBM2	Peroxisomal bifunctional enzyme	GO:0030258	lipid modification	0.743253	0.788332	0.58593
Q9DBM2	Peroxisomal bifunctional enzyme	GO:0043436	oxoacid metabolic process	0.743253	0.788332	0.58593
Q9DBM2	Peroxisomal bifunctional enzyme	GO:0044242	cellular lipid catabolic process	0.743253	0.788332	0.58593
Q9DBM2	Peroxisomal bifunctional enzyme	GO:0009062	fatty acid catabolic process	0.743253	0.788332	0.58593
Q9DBM2	Peroxisomal bifunctional enzyme	GO:0019395	fatty acid oxidation	0.743253	0.788332	0.58593
Q9DBM2	Peroxisomal bifunctional enzyme	GO:0019752	carboxylic acid metabolic process	0.743253	0.788332	0.58593
Q9DBM2	Peroxisomal bifunctional enzyme	GO:0034440	lipid oxidation	0.743253	0.788332	0.58593
Q9DBM2	Peroxisomal bifunctional enzyme	GO:0046395	carboxylic acid catabolic process	0.743253	0.788332	0.58593
Q9DBM2	Peroxisomal bifunctional enzyme	GO:0005623	cell	0.743253	0.788332	0.58593
Q9DBM2	Peroxisomal bifunctional enzyme	GO:0043226	organelle	0.743253	0.788332	0.58593
Q9DBM2	Peroxisomal bifunctional enzyme	GO:0044464	cell part	0.743253	0.788332	0.58593
Q9DBM2	Peroxisomal bifunctional enzyme	GO:0005622	intracellular	0.743253	0.788332	0.58593
Q9DBM2	Peroxisomal bifunctional enzyme	GO:0043227	membrane-bounded organelle	0.743253	0.788332	0.58593
Q9DBM2	Peroxisomal bifunctional enzyme	GO:0043229	intracellular organelle	0.743253	0.788332	0.58593
Q9DBM2	Peroxisomal bifunctional enzyme	GO:0044424	intracellular part	0.743253	0.788332	0.58593
Q9DBM2	Peroxisomal bifunctional enzyme	GO:0043231	intracellular membrane-bounded organelle	0.743253	0.788332	0.58593
Q9DBM2	Peroxisomal bifunctional enzyme	GO:0044444	cytoplasmic part	0.743253	0.788332	0.58593
Q9DBM2	Peroxisomal bifunctional enzyme	GO:0005737	cytoplasm	0.743253	0.788332	0.58593
Q9DBM2	Peroxisomal bifunctional enzyme	GO:0005739	mitochondrion	0.743253	0.788332	0.58593
Q9DBM2	Peroxisomal bifunctional enzyme	GO:0042579	microbody	0.743253	0.788332	0.58593
Q9DBM2	Peroxisomal bifunctional enzyme	GO:0005777	peroxisome	0.743253	0.788332	0.58593
Q9DBM2	Peroxisomal bifunctional enzyme	GO:0003824	catalytic activity	0.743253	0.788332	0.58593
Q9DBM2	Peroxisomal bifunctional enzyme	GO:0016491	oxidoreductase activity	0.743253	0.788332	0.58593
Q9DBM2	Peroxisomal bifunctional enzyme	GO:0016829	lyase activity	0.743253	0.788332	0.58593
Q9DBM2	Peroxisomal bifunctional enzyme	GO:0016853	isomerase activity	0.743253	0.788332	0.58593
Q9DBM2	Peroxisomal bifunctional enzyme	GO:0048037	cofactor binding	0.743253	0.788332	0.58593
Q9DBM2	Peroxisomal bifunctional enzyme	GO:0016614	oxidoreductase activity, acting on CH-OH group of donors	0.743253	0.788332	0.58593
Q9DBM2	Peroxisomal bifunctional enzyme	GO:0016835	carbon-oxygen lyase activity	0.743253	0.788332	0.58593
Q9DBM2	Peroxisomal bifunctional enzyme	GO:0016860	intramolecular oxidoreductase activity	0.743253	0.788332	0.58593
Q9DBM2	Peroxisomal bifunctional enzyme	GO:0050662	coenzyme binding	0.743253	0.788332	0.58593
Q9DBM2	Peroxisomal bifunctional enzyme	GO:0016616	oxidoreductase activity, acting on the CH-OH group of donors, NAD or NADP as acceptor	0.743253	0.788332	0.58593
Q9DBM2	Peroxisomal bifunctional enzyme	GO:0016836	hydro-lyase activity	0.743253	0.788332	0.58593
Q9DBM2	Peroxisomal bifunctional enzyme	GO:0004300	enoyl-CoA hydratase activity	0.743253	0.788332	0.58593
P62270	40S ribosomal protein S18	GO:0008152	metabolic process	0.810567	0.706128	0.572364
P62270	40S ribosomal protein S18	GO:0009987	cellular process	0.810567	0.706128	0.572364
P62270	40S ribosomal protein S18	GO:0009058	biosynthetic process	0.810567	0.706128	0.572364
P62270	40S ribosomal protein S18	GO:0044237	cellular metabolic process	0.810567	0.706128	0.572364
P62270	40S ribosomal protein S18	GO:0044238	primary metabolic process	0.810567	0.706128	0.572364
P62270	40S ribosomal protein S18	GO:0044249	cellular biosynthetic process	0.810567	0.706128	0.572364
P62270	40S ribosomal protein S18	GO:0006412	translation	0.810567	0.706128	0.572364
P62270	40S ribosomal protein S18	GO:0005623	cell	0.810567	0.706128	0.572364
P62270	40S ribosomal protein S18	GO:0043226	organelle	0.810567	0.706128	0.572364
P62270	40S ribosomal protein S18	GO:0044464	cell part	0.810567	0.706128	0.572364
P62270	40S ribosomal protein S18	GO:0005622	intracellular	0.810567	0.706128	0.572364
P62270	40S ribosomal protein S18	GO:0030529	ribonucleoprotein complex	0.810567	0.706128	0.572364
P62270	40S ribosomal protein S18	GO:0043229	intracellular organelle	0.810567	0.706128	0.572364
P62270	40S ribosomal protein S18	GO:0044424	intracellular part	0.810567	0.706128	0.572364
P62270	40S ribosomal protein S18	GO:0005840	ribosome	0.810567	0.706128	0.572364
P62270	40S ribosomal protein S18	GO:0044444	cytoplasmic part	0.810567	0.706128	0.572364
P62270	40S ribosomal protein S18	GO:0005737	cytoplasm	0.810567	0.706128	0.572364
P62270	40S ribosomal protein S18	GO:0005198	structural molecule activity	0.810567	0.706128	0.572364
P62270	40S ribosomal protein S18	GO:0003735	structural constituent of ribosome	0.810567	0.706128	0.572364
P19783	Cytochrome c oxidase subunit 4 isoform 1, mitochondrial	GO:0005623	cell	0.569136	0.977053	0.556076
P19783	Cytochrome c oxidase subunit 4 isoform 1, mitochondrial	GO:0031975	envelope	0.569136	0.977053	0.556076
P19783	Cytochrome c oxidase subunit 4 isoform 1, mitochondrial	GO:0043226	organelle	0.569136	0.977053	0.556076
P19783	Cytochrome c oxidase subunit 4 isoform 1, mitochondrial	GO:0044422	organelle part	0.569136	0.977053	0.556076
P19783	Cytochrome c oxidase subunit 4 isoform 1, mitochondrial	GO:0044464	cell part	0.569136	0.977053	0.556076
P19783	Cytochrome c oxidase subunit 4 isoform 1, mitochondrial	GO:0005622	intracellular	0.569136	0.977053	0.556076
P19783	Cytochrome c oxidase subunit 4 isoform 1, mitochondrial	GO:0031090	organelle membrane	0.569136	0.977053	0.556076
P19783	Cytochrome c oxidase subunit 4 isoform 1, mitochondrial	GO:0031967	organelle envelope	0.569136	0.977053	0.556076
P19783	Cytochrome c oxidase subunit 4 isoform 1, mitochondrial	GO:0043227	membrane-bounded organelle	0.569136	0.977053	0.556076
P19783	Cytochrome c oxidase subunit 4 isoform 1, mitochondrial	GO:0043229	intracellular organelle	0.569136	0.977053	0.556076
P19783	Cytochrome c oxidase subunit 4 isoform 1, mitochondrial	GO:0044424	intracellular part	0.569136	0.977053	0.556076
P19783	Cytochrome c oxidase subunit 4 isoform 1, mitochondrial	GO:0044446	intracellular organelle part	0.569136	0.977053	0.556076
P19783	Cytochrome c oxidase subunit 4 isoform 1, mitochondrial	GO:0005740	mitochondrial envelope	0.569136	0.977053	0.556076
P19783	Cytochrome c oxidase subunit 4 isoform 1, mitochondrial	GO:0019866	organelle inner membrane	0.569136	0.977053	0.556076
P19783	Cytochrome c oxidase subunit 4 isoform 1, mitochondrial	GO:0031966	mitochondrial membrane	0.569136	0.977053	0.556076
P19783	Cytochrome c oxidase subunit 4 isoform 1, mitochondrial	GO:0043231	intracellular membrane-bounded organelle	0.569136	0.977053	0.556076
P19783	Cytochrome c oxidase subunit 4 isoform 1, mitochondrial	GO:0044429	mitochondrial part	0.569136	0.977053	0.556076
P19783	Cytochrome c oxidase subunit 4 isoform 1, mitochondrial	GO:0044444	cytoplasmic part	0.569136	0.977053	0.556076
P19783	Cytochrome c oxidase subunit 4 isoform 1, mitochondrial	GO:0005737	cytoplasm	0.569136	0.977053	0.556076
P19783	Cytochrome c oxidase subunit 4 isoform 1, mitochondrial	GO:0005739	mitochondrion	0.569136	0.977053	0.556076
P19783	Cytochrome c oxidase subunit 4 isoform 1, mitochondrial	GO:0005743	mitochondrial inner membrane	0.569136	0.977053	0.556076
P19783	Cytochrome c oxidase subunit 4 isoform 1, mitochondrial	GO:0003824	catalytic activity	0.569136	0.977053	0.556076
P19783	Cytochrome c oxidase subunit 4 isoform 1, mitochondrial	GO:0016491	oxidoreductase activity	0.569136	0.977053	0.556076
P19783	Cytochrome c oxidase subunit 4 isoform 1, mitochondrial	GO:0015002	heme-copper terminal oxidase activity	0.569136	0.977053	0.556076
P19783	Cytochrome c oxidase subunit 4 isoform 1, mitochondrial	GO:0016675	oxidoreductase activity, acting on heme group of donors	0.569136	0.977053	0.556076
P19783	Cytochrome c oxidase subunit 4 isoform 1, mitochondrial	GO:0004129	cytochrome-c oxidase activity	0.569136	0.977053	0.556076
P19783	Cytochrome c oxidase subunit 4 isoform 1, mitochondrial	GO:0016676	oxidoreductase activity, acting on heme group of donors, oxygen as acceptor	0.569136	0.977053	0.556076
Q8CHT0	Delta-1-pyrroline-5-carboxylate dehydrogenase, mitochondrial	GO:0008152	metabolic process	0.584606	0.911377	0.532796
Q8CHT0	Delta-1-pyrroline-5-carboxylate dehydrogenase, mitochondrial	GO:0009987	cellular process	0.584606	0.911377	0.532796
Q8CHT0	Delta-1-pyrroline-5-carboxylate dehydrogenase, mitochondrial	GO:0006807	nitrogen compound metabolic process	0.584606	0.911377	0.532796
Q8CHT0	Delta-1-pyrroline-5-carboxylate dehydrogenase, mitochondrial	GO:0009058	biosynthetic process	0.584606	0.911377	0.532796
Q8CHT0	Delta-1-pyrroline-5-carboxylate dehydrogenase, mitochondrial	GO:0044237	cellular metabolic process	0.584606	0.911377	0.532796
Q8CHT0	Delta-1-pyrroline-5-carboxylate dehydrogenase, mitochondrial	GO:0044238	primary metabolic process	0.584606	0.911377	0.532796
Q8CHT0	Delta-1-pyrroline-5-carboxylate dehydrogenase, mitochondrial	GO:0055114	oxidation reduction	0.584606	0.911377	0.532796
Q8CHT0	Delta-1-pyrroline-5-carboxylate dehydrogenase, mitochondrial	GO:0006082	organic acid metabolic process	0.584606	0.911377	0.532796
Q8CHT0	Delta-1-pyrroline-5-carboxylate dehydrogenase, mitochondrial	GO:0006519	cellular amino acid and derivative metabolic process	0.584606	0.911377	0.532796
Q8CHT0	Delta-1-pyrroline-5-carboxylate dehydrogenase, mitochondrial	GO:0009308	amine metabolic process	0.584606	0.911377	0.532796
Q8CHT0	Delta-1-pyrroline-5-carboxylate dehydrogenase, mitochondrial	GO:0034641	cellular nitrogen compound metabolic process	0.584606	0.911377	0.532796
Q8CHT0	Delta-1-pyrroline-5-carboxylate dehydrogenase, mitochondrial	GO:0042180	cellular ketone metabolic process	0.584606	0.911377	0.532796
Q8CHT0	Delta-1-pyrroline-5-carboxylate dehydrogenase, mitochondrial	GO:0044249	cellular biosynthetic process	0.584606	0.911377	0.532796
Q8CHT0	Delta-1-pyrroline-5-carboxylate dehydrogenase, mitochondrial	GO:0046483	heterocycle metabolic process	0.584606	0.911377	0.532796
Q8CHT0	Delta-1-pyrroline-5-carboxylate dehydrogenase, mitochondrial	GO:0006520	cellular amino acid metabolic process	0.584606	0.911377	0.532796
Q8CHT0	Delta-1-pyrroline-5-carboxylate dehydrogenase, mitochondrial	GO:0009309	amine biosynthetic process	0.584606	0.911377	0.532796
Q8CHT0	Delta-1-pyrroline-5-carboxylate dehydrogenase, mitochondrial	GO:0016053	organic acid biosynthetic process	0.584606	0.911377	0.532796
Q8CHT0	Delta-1-pyrroline-5-carboxylate dehydrogenase, mitochondrial	GO:0018130	heterocycle biosynthetic process	0.584606	0.911377	0.532796
Q8CHT0	Delta-1-pyrroline-5-carboxylate dehydrogenase, mitochondrial	GO:0043436	oxoacid metabolic process	0.584606	0.911377	0.532796
Q8CHT0	Delta-1-pyrroline-5-carboxylate dehydrogenase, mitochondrial	GO:0044106	cellular amine metabolic process	0.584606	0.911377	0.532796
Q8CHT0	Delta-1-pyrroline-5-carboxylate dehydrogenase, mitochondrial	GO:0044271	nitrogen compound biosynthetic process	0.584606	0.911377	0.532796
Q8CHT0	Delta-1-pyrroline-5-carboxylate dehydrogenase, mitochondrial	GO:0008652	cellular amino acid biosynthetic process	0.584606	0.911377	0.532796
Q8CHT0	Delta-1-pyrroline-5-carboxylate dehydrogenase, mitochondrial	GO:0009064	glutamine family amino acid metabolic process	0.584606	0.911377	0.532796
Q8CHT0	Delta-1-pyrroline-5-carboxylate dehydrogenase, mitochondrial	GO:0019752	carboxylic acid metabolic process	0.584606	0.911377	0.532796
Q8CHT0	Delta-1-pyrroline-5-carboxylate dehydrogenase, mitochondrial	GO:0046394	carboxylic acid biosynthetic process	0.584606	0.911377	0.532796
Q8CHT0	Delta-1-pyrroline-5-carboxylate dehydrogenase, mitochondrial	GO:0005623	cell	0.584606	0.911377	0.532796
Q8CHT0	Delta-1-pyrroline-5-carboxylate dehydrogenase, mitochondrial	GO:0031974	membrane-enclosed lumen	0.584606	0.911377	0.532796
Q8CHT0	Delta-1-pyrroline-5-carboxylate dehydrogenase, mitochondrial	GO:0043226	organelle	0.584606	0.911377	0.532796
Q8CHT0	Delta-1-pyrroline-5-carboxylate dehydrogenase, mitochondrial	GO:0044422	organelle part	0.584606	0.911377	0.532796
Q8CHT0	Delta-1-pyrroline-5-carboxylate dehydrogenase, mitochondrial	GO:0044464	cell part	0.584606	0.911377	0.532796
Q8CHT0	Delta-1-pyrroline-5-carboxylate dehydrogenase, mitochondrial	GO:0005622	intracellular	0.584606	0.911377	0.532796
Q8CHT0	Delta-1-pyrroline-5-carboxylate dehydrogenase, mitochondrial	GO:0043227	membrane-bounded organelle	0.584606	0.911377	0.532796
Q8CHT0	Delta-1-pyrroline-5-carboxylate dehydrogenase, mitochondrial	GO:0043229	intracellular organelle	0.584606	0.911377	0.532796
Q8CHT0	Delta-1-pyrroline-5-carboxylate dehydrogenase, mitochondrial	GO:0043233	organelle lumen	0.584606	0.911377	0.532796
Q8CHT0	Delta-1-pyrroline-5-carboxylate dehydrogenase, mitochondrial	GO:0044424	intracellular part	0.584606	0.911377	0.532796
Q8CHT0	Delta-1-pyrroline-5-carboxylate dehydrogenase, mitochondrial	GO:0044446	intracellular organelle part	0.584606	0.911377	0.532796
Q8CHT0	Delta-1-pyrroline-5-carboxylate dehydrogenase, mitochondrial	GO:0043231	intracellular membrane-bounded organelle	0.584606	0.911377	0.532796
Q8CHT0	Delta-1-pyrroline-5-carboxylate dehydrogenase, mitochondrial	GO:0044429	mitochondrial part	0.584606	0.911377	0.532796
Q8CHT0	Delta-1-pyrroline-5-carboxylate dehydrogenase, mitochondrial	GO:0044444	cytoplasmic part	0.584606	0.911377	0.532796
Q8CHT0	Delta-1-pyrroline-5-carboxylate dehydrogenase, mitochondrial	GO:0070013	intracellular organelle lumen	0.584606	0.911377	0.532796
Q8CHT0	Delta-1-pyrroline-5-carboxylate dehydrogenase, mitochondrial	GO:0005737	cytoplasm	0.584606	0.911377	0.532796
Q8CHT0	Delta-1-pyrroline-5-carboxylate dehydrogenase, mitochondrial	GO:0005739	mitochondrion	0.584606	0.911377	0.532796
Q8CHT0	Delta-1-pyrroline-5-carboxylate dehydrogenase, mitochondrial	GO:0005759	mitochondrial matrix	0.584606	0.911377	0.532796
Q8CHT0	Delta-1-pyrroline-5-carboxylate dehydrogenase, mitochondrial	GO:0031980	mitochondrial lumen	0.584606	0.911377	0.532796
Q8CHT0	Delta-1-pyrroline-5-carboxylate dehydrogenase, mitochondrial	GO:0003824	catalytic activity	0.584606	0.911377	0.532796
Q8CHT0	Delta-1-pyrroline-5-carboxylate dehydrogenase, mitochondrial	GO:0016491	oxidoreductase activity	0.584606	0.911377	0.532796
Q8CHT0	Delta-1-pyrroline-5-carboxylate dehydrogenase, mitochondrial	GO:0016903	oxidoreductase activity, acting on the aldehyde or oxo group of donors	0.584606	0.911377	0.532796
Q8CHT0	Delta-1-pyrroline-5-carboxylate dehydrogenase, mitochondrial	GO:0016620	oxidoreductase activity, acting on the aldehyde or oxo group of donors, NAD or NADP as acceptor	0.584606	0.911377	0.532796
Q8CHT0	Delta-1-pyrroline-5-carboxylate dehydrogenase, mitochondrial	GO:0004029	aldehyde dehydrogenase (NAD) activity	0.584606	0.911377	0.532796
P15532	Nucleoside diphosphate kinase A	GO:0008152	metabolic process	0.541902	0.974498	0.528082
P15532	Nucleoside diphosphate kinase A	GO:0009987	cellular process	0.541902	0.974498	0.528082
P15532	Nucleoside diphosphate kinase A	GO:0006807	nitrogen compound metabolic process	0.541902	0.974498	0.528082
P15532	Nucleoside diphosphate kinase A	GO:0009058	biosynthetic process	0.541902	0.974498	0.528082
P15532	Nucleoside diphosphate kinase A	GO:0044237	cellular metabolic process	0.541902	0.974498	0.528082
P15532	Nucleoside diphosphate kinase A	GO:0044238	primary metabolic process	0.541902	0.974498	0.528082
P15532	Nucleoside diphosphate kinase A	GO:0034641	cellular nitrogen compound metabolic process	0.541902	0.974498	0.528082
P15532	Nucleoside diphosphate kinase A	GO:0044249	cellular biosynthetic process	0.541902	0.974498	0.528082
P15532	Nucleoside diphosphate kinase A	GO:0046483	heterocycle metabolic process	0.541902	0.974498	0.528082
P15532	Nucleoside diphosphate kinase A	GO:0006163	purine nucleotide metabolic process	0.541902	0.974498	0.528082
P15532	Nucleoside diphosphate kinase A	GO:0009165	nucleotide biosynthetic process	0.541902	0.974498	0.528082
P15532	Nucleoside diphosphate kinase A	GO:0034654	nucleobase, nucleoside, nucleotide and nucleic acid biosynthetic process	0.541902	0.974498	0.528082
P15532	Nucleoside diphosphate kinase A	GO:0044271	nitrogen compound biosynthetic process	0.541902	0.974498	0.528082
P15532	Nucleoside diphosphate kinase A	GO:0055086	nucleobase, nucleoside and nucleotide metabolic process	0.541902	0.974498	0.528082
P15532	Nucleoside diphosphate kinase A	GO:0006164	purine nucleotide biosynthetic process	0.541902	0.974498	0.528082
P15532	Nucleoside diphosphate kinase A	GO:0006753	nucleoside phosphate metabolic process	0.541902	0.974498	0.528082
P15532	Nucleoside diphosphate kinase A	GO:0009116	nucleoside metabolic process	0.541902	0.974498	0.528082
P15532	Nucleoside diphosphate kinase A	GO:0009142	nucleoside triphosphate biosynthetic process	0.541902	0.974498	0.528082
P15532	Nucleoside diphosphate kinase A	GO:0009144	purine nucleoside triphosphate metabolic process	0.541902	0.974498	0.528082
P15532	Nucleoside diphosphate kinase A	GO:0009150	purine ribonucleotide metabolic process	0.541902	0.974498	0.528082
P15532	Nucleoside diphosphate kinase A	GO:0009218	pyrimidine ribonucleotide metabolic process	0.541902	0.974498	0.528082
P15532	Nucleoside diphosphate kinase A	GO:0009260	ribonucleotide biosynthetic process	0.541902	0.974498	0.528082
P15532	Nucleoside diphosphate kinase A	GO:0034404	nucleobase, nucleoside and nucleotide biosynthetic process	0.541902	0.974498	0.528082
P15532	Nucleoside diphosphate kinase A	GO:0005623	cell	0.541902	0.974498	0.528082
P15532	Nucleoside diphosphate kinase A	GO:0043226	organelle	0.541902	0.974498	0.528082
P15532	Nucleoside diphosphate kinase A	GO:0044422	organelle part	0.541902	0.974498	0.528082
P15532	Nucleoside diphosphate kinase A	GO:0044464	cell part	0.541902	0.974498	0.528082
P15532	Nucleoside diphosphate kinase A	GO:0000267	cell fraction	0.541902	0.974498	0.528082
P15532	Nucleoside diphosphate kinase A	GO:0005622	intracellular	0.541902	0.974498	0.528082
P15532	Nucleoside diphosphate kinase A	GO:0043227	membrane-bounded organelle	0.541902	0.974498	0.528082
P15532	Nucleoside diphosphate kinase A	GO:0043229	intracellular organelle	0.541902	0.974498	0.528082
P15532	Nucleoside diphosphate kinase A	GO:0044424	intracellular part	0.541902	0.974498	0.528082
P15532	Nucleoside diphosphate kinase A	GO:0044446	intracellular organelle part	0.541902	0.974498	0.528082
P15532	Nucleoside diphosphate kinase A	GO:0005626	insoluble fraction	0.541902	0.974498	0.528082
P15532	Nucleoside diphosphate kinase A	GO:0043231	intracellular membrane-bounded organelle	0.541902	0.974498	0.528082
P15532	Nucleoside diphosphate kinase A	GO:0044444	cytoplasmic part	0.541902	0.974498	0.528082
P15532	Nucleoside diphosphate kinase A	GO:0005624	membrane fraction	0.541902	0.974498	0.528082
P15532	Nucleoside diphosphate kinase A	GO:0005737	cytoplasm	0.541902	0.974498	0.528082
P15532	Nucleoside diphosphate kinase A	GO:0005739	mitochondrion	0.541902	0.974498	0.528082
P15532	Nucleoside diphosphate kinase A	GO:0042598	vesicular fraction	0.541902	0.974498	0.528082
P15532	Nucleoside diphosphate kinase A	GO:0003824	catalytic activity	0.541902	0.974498	0.528082
P15532	Nucleoside diphosphate kinase A	GO:0000166	nucleotide binding	0.541902	0.974498	0.528082
P15532	Nucleoside diphosphate kinase A	GO:0001882	nucleoside binding	0.541902	0.974498	0.528082
P15532	Nucleoside diphosphate kinase A	GO:0016740	transferase activity	0.541902	0.974498	0.528082
P15532	Nucleoside diphosphate kinase A	GO:0001883	purine nucleoside binding	0.541902	0.974498	0.528082
P15532	Nucleoside diphosphate kinase A	GO:0017076	purine nucleotide binding	0.541902	0.974498	0.528082
P15532	Nucleoside diphosphate kinase A	GO:0032553	ribonucleotide binding	0.541902	0.974498	0.528082
P15532	Nucleoside diphosphate kinase A	GO:0016776	phosphotransferase activity, phosphate group as acceptor	0.541902	0.974498	0.528082
P15532	Nucleoside diphosphate kinase A	GO:0030554	adenyl nucleotide binding	0.541902	0.974498	0.528082
P15532	Nucleoside diphosphate kinase A	GO:0004550	nucleoside diphosphate kinase activity	0.541902	0.974498	0.528082
P15532	Nucleoside diphosphate kinase A	GO:0019205	nucleobase, nucleoside, nucleotide kinase activity	0.541902	0.974498	0.528082
P10126	Elongation factor 1-alpha 1	GO:0008152	metabolic process	0.683489	0.765497	0.523208
P10126	Elongation factor 1-alpha 1	GO:0009987	cellular process	0.683489	0.765497	0.523208
P10126	Elongation factor 1-alpha 1	GO:0009058	biosynthetic process	0.683489	0.765497	0.523208
P10126	Elongation factor 1-alpha 1	GO:0044237	cellular metabolic process	0.683489	0.765497	0.523208
P10126	Elongation factor 1-alpha 1	GO:0044238	primary metabolic process	0.683489	0.765497	0.523208
P10126	Elongation factor 1-alpha 1	GO:0044249	cellular biosynthetic process	0.683489	0.765497	0.523208
P10126	Elongation factor 1-alpha 1	GO:0006412	translation	0.683489	0.765497	0.523208
P10126	Elongation factor 1-alpha 1	GO:0005623	cell	0.683489	0.765497	0.523208
P10126	Elongation factor 1-alpha 1	GO:0044464	cell part	0.683489	0.765497	0.523208
P10126	Elongation factor 1-alpha 1	GO:0005622	intracellular	0.683489	0.765497	0.523208
P10126	Elongation factor 1-alpha 1	GO:0044424	intracellular part	0.683489	0.765497	0.523208
P10126	Elongation factor 1-alpha 1	GO:0005737	cytoplasm	0.683489	0.765497	0.523208
P10126	Elongation factor 1-alpha 1	GO:0003824	catalytic activity	0.683489	0.765497	0.523208
P10126	Elongation factor 1-alpha 1	GO:0000166	nucleotide binding	0.683489	0.765497	0.523208
P10126	Elongation factor 1-alpha 1	GO:0017076	purine nucleotide binding	0.683489	0.765497	0.523208
P10126	Elongation factor 1-alpha 1	GO:0032553	ribonucleotide binding	0.683489	0.765497	0.523208
O35215	D-dopachrome decarboxylase	GO:0008152	metabolic process	0.522025	0.993632	0.518701
O35215	D-dopachrome decarboxylase	GO:0009987	cellular process	0.522025	0.993632	0.518701
O35215	D-dopachrome decarboxylase	GO:0009058	biosynthetic process	0.522025	0.993632	0.518701
O35215	D-dopachrome decarboxylase	GO:0019748	secondary metabolic process	0.522025	0.993632	0.518701
O35215	D-dopachrome decarboxylase	GO:0044237	cellular metabolic process	0.522025	0.993632	0.518701
O35215	D-dopachrome decarboxylase	GO:0044249	cellular biosynthetic process	0.522025	0.993632	0.518701
O35215	D-dopachrome decarboxylase	GO:0005623	cell	0.522025	0.993632	0.518701
O35215	D-dopachrome decarboxylase	GO:0044464	cell part	0.522025	0.993632	0.518701
O35215	D-dopachrome decarboxylase	GO:0005622	intracellular	0.522025	0.993632	0.518701
O35215	D-dopachrome decarboxylase	GO:0044424	intracellular part	0.522025	0.993632	0.518701
O35215	D-dopachrome decarboxylase	GO:0005737	cytoplasm	0.522025	0.993632	0.518701
O35215	D-dopachrome decarboxylase	GO:0003824	catalytic activity	0.522025	0.993632	0.518701
O35215	D-dopachrome decarboxylase	GO:0016829	lyase activity	0.522025	0.993632	0.518701
P12970	60S ribosomal protein L7a	GO:0009987	cellular process	0.994763	0.519834	0.517112
P12970	60S ribosomal protein L7a	GO:0005623	cell	0.994763	0.519834	0.517112
P12970	60S ribosomal protein L7a	GO:0043226	organelle	0.994763	0.519834	0.517112
P12970	60S ribosomal protein L7a	GO:0044464	cell part	0.994763	0.519834	0.517112
P12970	60S ribosomal protein L7a	GO:0000267	cell fraction	0.994763	0.519834	0.517112
P12970	60S ribosomal protein L7a	GO:0005622	intracellular	0.994763	0.519834	0.517112
P12970	60S ribosomal protein L7a	GO:0030529	ribonucleoprotein complex	0.994763	0.519834	0.517112
P12970	60S ribosomal protein L7a	GO:0043229	intracellular organelle	0.994763	0.519834	0.517112
P12970	60S ribosomal protein L7a	GO:0044424	intracellular part	0.994763	0.519834	0.517112
P12970	60S ribosomal protein L7a	GO:0005626	insoluble fraction	0.994763	0.519834	0.517112
P12970	60S ribosomal protein L7a	GO:0005840	ribosome	0.994763	0.519834	0.517112
P12970	60S ribosomal protein L7a	GO:0044444	cytoplasmic part	0.994763	0.519834	0.517112
P12970	60S ribosomal protein L7a	GO:0005624	membrane fraction	0.994763	0.519834	0.517112
P12970	60S ribosomal protein L7a	GO:0005737	cytoplasm	0.994763	0.519834	0.517112
P17182	Alpha-enolase	GO:0008152	metabolic process	0.514649	0.990171	0.50959
P17182	Alpha-enolase	GO:0009987	cellular process	0.514649	0.990171	0.50959
P17182	Alpha-enolase	GO:0006066	alcohol metabolic process	0.514649	0.990171	0.50959
P17182	Alpha-enolase	GO:0009056	catabolic process	0.514649	0.990171	0.50959
P17182	Alpha-enolase	GO:0044237	cellular metabolic process	0.514649	0.990171	0.50959
P17182	Alpha-enolase	GO:0044238	primary metabolic process	0.514649	0.990171	0.50959
P17182	Alpha-enolase	GO:0005975	carbohydrate metabolic process	0.514649	0.990171	0.50959
P17182	Alpha-enolase	GO:0005996	monosaccharide metabolic process	0.514649	0.990171	0.50959
P17182	Alpha-enolase	GO:0006091	generation of precursor metabolites and energy	0.514649	0.990171	0.50959
P17182	Alpha-enolase	GO:0016052	carbohydrate catabolic process	0.514649	0.990171	0.50959
P17182	Alpha-enolase	GO:0044262	cellular carbohydrate metabolic process	0.514649	0.990171	0.50959
P17182	Alpha-enolase	GO:0046164	alcohol catabolic process	0.514649	0.990171	0.50959
P17182	Alpha-enolase	GO:0006096	glycolysis	0.514649	0.990171	0.50959
P17182	Alpha-enolase	GO:0019318	hexose metabolic process	0.514649	0.990171	0.50959
P17182	Alpha-enolase	GO:0044275	cellular carbohydrate catabolic process	0.514649	0.990171	0.50959
P17182	Alpha-enolase	GO:0046365	monosaccharide catabolic process	0.514649	0.990171	0.50959
P17182	Alpha-enolase	GO:0006006	glucose metabolic process	0.514649	0.990171	0.50959
P17182	Alpha-enolase	GO:0019320	hexose catabolic process	0.514649	0.990171	0.50959
P17182	Alpha-enolase	GO:0005623	cell	0.514649	0.990171	0.50959
P17182	Alpha-enolase	GO:0044464	cell part	0.514649	0.990171	0.50959
P17182	Alpha-enolase	GO:0005622	intracellular	0.514649	0.990171	0.50959
P17182	Alpha-enolase	GO:0044424	intracellular part	0.514649	0.990171	0.50959
P17182	Alpha-enolase	GO:0044444	cytoplasmic part	0.514649	0.990171	0.50959
P17182	Alpha-enolase	GO:0005737	cytoplasm	0.514649	0.990171	0.50959
P17182	Alpha-enolase	GO:0005829	cytosol	0.514649	0.990171	0.50959
P17182	Alpha-enolase	GO:0044445	cytosolic part	0.514649	0.990171	0.50959
P17182	Alpha-enolase	GO:0003824	catalytic activity	0.514649	0.990171	0.50959
P17182	Alpha-enolase	GO:0016829	lyase activity	0.514649	0.990171	0.50959
P17182	Alpha-enolase	GO:0016835	carbon-oxygen lyase activity	0.514649	0.990171	0.50959
P17182	Alpha-enolase	GO:0016836	hydro-lyase activity	0.514649	0.990171	0.50959
Q9QXD6	Fructose-1,6-bisphosphatase 1	GO:0008152	metabolic process	0.536209	0.933866	0.500747
Q9QXD6	Fructose-1,6-bisphosphatase 1	GO:0009987	cellular process	0.536209	0.933866	0.500747
Q9QXD6	Fructose-1,6-bisphosphatase 1	GO:0006066	alcohol metabolic process	0.536209	0.933866	0.500747
Q9QXD6	Fructose-1,6-bisphosphatase 1	GO:0009058	biosynthetic process	0.536209	0.933866	0.500747
Q9QXD6	Fructose-1,6-bisphosphatase 1	GO:0044237	cellular metabolic process	0.536209	0.933866	0.500747
Q9QXD6	Fructose-1,6-bisphosphatase 1	GO:0044238	primary metabolic process	0.536209	0.933866	0.500747
Q9QXD6	Fructose-1,6-bisphosphatase 1	GO:0005975	carbohydrate metabolic process	0.536209	0.933866	0.500747
Q9QXD6	Fructose-1,6-bisphosphatase 1	GO:0005996	monosaccharide metabolic process	0.536209	0.933866	0.500747
Q9QXD6	Fructose-1,6-bisphosphatase 1	GO:0006082	organic acid metabolic process	0.536209	0.933866	0.500747
Q9QXD6	Fructose-1,6-bisphosphatase 1	GO:0042180	cellular ketone metabolic process	0.536209	0.933866	0.500747
Q9QXD6	Fructose-1,6-bisphosphatase 1	GO:0044249	cellular biosynthetic process	0.536209	0.933866	0.500747
Q9QXD6	Fructose-1,6-bisphosphatase 1	GO:0044262	cellular carbohydrate metabolic process	0.536209	0.933866	0.500747
Q9QXD6	Fructose-1,6-bisphosphatase 1	GO:0046165	alcohol biosynthetic process	0.536209	0.933866	0.500747
Q9QXD6	Fructose-1,6-bisphosphatase 1	GO:0019318	hexose metabolic process	0.536209	0.933866	0.500747
Q9QXD6	Fructose-1,6-bisphosphatase 1	GO:0034637	cellular carbohydrate biosynthetic process	0.536209	0.933866	0.500747
Q9QXD6	Fructose-1,6-bisphosphatase 1	GO:0043436	oxoacid metabolic process	0.536209	0.933866	0.500747
Q9QXD6	Fructose-1,6-bisphosphatase 1	GO:0046364	monosaccharide biosynthetic process	0.536209	0.933866	0.500747
Q9QXD6	Fructose-1,6-bisphosphatase 1	GO:0006006	glucose metabolic process	0.536209	0.933866	0.500747
Q9QXD6	Fructose-1,6-bisphosphatase 1	GO:0019319	hexose biosynthetic process	0.536209	0.933866	0.500747
Q9QXD6	Fructose-1,6-bisphosphatase 1	GO:0019752	carboxylic acid metabolic process	0.536209	0.933866	0.500747
Q9QXD6	Fructose-1,6-bisphosphatase 1	GO:0003824	catalytic activity	0.536209	0.933866	0.500747
P35979	60S ribosomal protein L12	GO:0008152	metabolic process	0.695633	0.711921	0.495235
P35979	60S ribosomal protein L12	GO:0009987	cellular process	0.695633	0.711921	0.495235
P35979	60S ribosomal protein L12	GO:0009058	biosynthetic process	0.695633	0.711921	0.495235
P35979	60S ribosomal protein L12	GO:0044237	cellular metabolic process	0.695633	0.711921	0.495235
P35979	60S ribosomal protein L12	GO:0044238	primary metabolic process	0.695633	0.711921	0.495235
P35979	60S ribosomal protein L12	GO:0044249	cellular biosynthetic process	0.695633	0.711921	0.495235
P35979	60S ribosomal protein L12	GO:0006412	translation	0.695633	0.711921	0.495235
P35979	60S ribosomal protein L12	GO:0005623	cell	0.695633	0.711921	0.495235
P35979	60S ribosomal protein L12	GO:0031974	membrane-enclosed lumen	0.695633	0.711921	0.495235
P35979	60S ribosomal protein L12	GO:0043226	organelle	0.695633	0.711921	0.495235
P35979	60S ribosomal protein L12	GO:0044422	organelle part	0.695633	0.711921	0.495235
P35979	60S ribosomal protein L12	GO:0044464	cell part	0.695633	0.711921	0.495235
P35979	60S ribosomal protein L12	GO:0005622	intracellular	0.695633	0.711921	0.495235
P35979	60S ribosomal protein L12	GO:0030529	ribonucleoprotein complex	0.695633	0.711921	0.495235
P35979	60S ribosomal protein L12	GO:0043227	membrane-bounded organelle	0.695633	0.711921	0.495235
P35979	60S ribosomal protein L12	GO:0043229	intracellular organelle	0.695633	0.711921	0.495235
P35979	60S ribosomal protein L12	GO:0043233	organelle lumen	0.695633	0.711921	0.495235
P35979	60S ribosomal protein L12	GO:0044424	intracellular part	0.695633	0.711921	0.495235
P35979	60S ribosomal protein L12	GO:0044446	intracellular organelle part	0.695633	0.711921	0.495235
P35979	60S ribosomal protein L12	GO:0005840	ribosome	0.695633	0.711921	0.495235
P35979	60S ribosomal protein L12	GO:0043231	intracellular membrane-bounded organelle	0.695633	0.711921	0.495235
P35979	60S ribosomal protein L12	GO:0044444	cytoplasmic part	0.695633	0.711921	0.495235
P35979	60S ribosomal protein L12	GO:0070013	intracellular organelle lumen	0.695633	0.711921	0.495235
P35979	60S ribosomal protein L12	GO:0005737	cytoplasm	0.695633	0.711921	0.495235
P35979	60S ribosomal protein L12	GO:0005198	structural molecule activity	0.695633	0.711921	0.495235
P35979	60S ribosomal protein L12	GO:0003735	structural constituent of ribosome	0.695633	0.711921	0.495235
O55022	Membrane-associated progesterone receptor component 1	GO:0005623	cell	0.618124	0.791242	0.489085
O55022	Membrane-associated progesterone receptor component 1	GO:0043226	organelle	0.618124	0.791242	0.489085
O55022	Membrane-associated progesterone receptor component 1	GO:0044464	cell part	0.618124	0.791242	0.489085
O55022	Membrane-associated progesterone receptor component 1	GO:0000267	cell fraction	0.618124	0.791242	0.489085
O55022	Membrane-associated progesterone receptor component 1	GO:0005622	intracellular	0.618124	0.791242	0.489085
O55022	Membrane-associated progesterone receptor component 1	GO:0043227	membrane-bounded organelle	0.618124	0.791242	0.489085
O55022	Membrane-associated progesterone receptor component 1	GO:0043229	intracellular organelle	0.618124	0.791242	0.489085
O55022	Membrane-associated progesterone receptor component 1	GO:0044424	intracellular part	0.618124	0.791242	0.489085
O55022	Membrane-associated progesterone receptor component 1	GO:0005626	insoluble fraction	0.618124	0.791242	0.489085
O55022	Membrane-associated progesterone receptor component 1	GO:0043231	intracellular membrane-bounded organelle	0.618124	0.791242	0.489085
O55022	Membrane-associated progesterone receptor component 1	GO:0044444	cytoplasmic part	0.618124	0.791242	0.489085
O55022	Membrane-associated progesterone receptor component 1	GO:0005624	membrane fraction	0.618124	0.791242	0.489085
O55022	Membrane-associated progesterone receptor component 1	GO:0005737	cytoplasm	0.618124	0.791242	0.489085
O55022	Membrane-associated progesterone receptor component 1	GO:0005783	endoplasmic reticulum	0.618124	0.791242	0.489085
O55022	Membrane-associated progesterone receptor component 1	GO:0042598	vesicular fraction	0.618124	0.791242	0.489085
O55022	Membrane-associated progesterone receptor component 1	GO:0046906	tetrapyrrole binding	0.618124	0.791242	0.489085
O55022	Membrane-associated progesterone receptor component 1	GO:0020037	heme binding	0.618124	0.791242	0.489085
P62962	Profilin-1	GO:0009987	cellular process	0.687808	0.709435	0.487955
P62962	Profilin-1	GO:0065008	regulation of biological quality	0.687808	0.709435	0.487955
P62962	Profilin-1	GO:0005623	cell	0.687808	0.709435	0.487955
P62962	Profilin-1	GO:0043226	organelle	0.687808	0.709435	0.487955
P62962	Profilin-1	GO:0044464	cell part	0.687808	0.709435	0.487955
P62962	Profilin-1	GO:0005622	intracellular	0.687808	0.709435	0.487955
P62962	Profilin-1	GO:0043227	membrane-bounded organelle	0.687808	0.709435	0.487955
P62962	Profilin-1	GO:0043229	intracellular organelle	0.687808	0.709435	0.487955
P62962	Profilin-1	GO:0044424	intracellular part	0.687808	0.709435	0.487955
P62962	Profilin-1	GO:0043231	intracellular membrane-bounded organelle	0.687808	0.709435	0.487955
P62962	Profilin-1	GO:0044444	cytoplasmic part	0.687808	0.709435	0.487955
P62962	Profilin-1	GO:0005737	cytoplasm	0.687808	0.709435	0.487955
P62962	Profilin-1	GO:0005829	cytosol	0.687808	0.709435	0.487955
P24270	Catalase	GO:0008152	metabolic process	0.441287	1.08857	0.480373
P24270	Catalase	GO:0009987	cellular process	0.441287	1.08857	0.480373
P24270	Catalase	GO:0006066	alcohol metabolic process	0.441287	1.08857	0.480373
P24270	Catalase	GO:0009056	catabolic process	0.441287	1.08857	0.480373
P24270	Catalase	GO:0042221	response to chemical stimulus	0.441287	1.08857	0.480373
P24270	Catalase	GO:0044237	cellular metabolic process	0.441287	1.08857	0.480373
P24270	Catalase	GO:0044238	primary metabolic process	0.441287	1.08857	0.480373
P24270	Catalase	GO:0055114	oxidation reduction	0.441287	1.08857	0.480373
P24270	Catalase	GO:0006091	generation of precursor metabolites and energy	0.441287	1.08857	0.480373
P24270	Catalase	GO:0006629	lipid metabolic process	0.441287	1.08857	0.480373
P24270	Catalase	GO:0006800	oxygen and reactive oxygen species metabolic process	0.441287	1.08857	0.480373
P24270	Catalase	GO:0006979	response to oxidative stress	0.441287	1.08857	0.480373
P24270	Catalase	GO:0010035	response to inorganic substance	0.441287	1.08857	0.480373
P24270	Catalase	GO:0044248	cellular catabolic process	0.441287	1.08857	0.480373
P24270	Catalase	GO:0044255	cellular lipid metabolic process	0.441287	1.08857	0.480373
P24270	Catalase	GO:0000302	response to reactive oxygen species	0.441287	1.08857	0.480373
P24270	Catalase	GO:0015980	energy derivation by oxidation of organic compounds	0.441287	1.08857	0.480373
P24270	Catalase	GO:0034599	cellular response to oxidative stress	0.441287	1.08857	0.480373
P24270	Catalase	GO:0042743	hydrogen peroxide metabolic process	0.441287	1.08857	0.480373
P24270	Catalase	GO:0042744	hydrogen peroxide catabolic process	0.441287	1.08857	0.480373
P24270	Catalase	GO:0034614	cellular response to reactive oxygen species	0.441287	1.08857	0.480373
P24270	Catalase	GO:0042542	response to hydrogen peroxide	0.441287	1.08857	0.480373
P24270	Catalase	GO:0045333	cellular respiration	0.441287	1.08857	0.480373
P24270	Catalase	GO:0005623	cell	0.441287	1.08857	0.480373
P24270	Catalase	GO:0043226	organelle	0.441287	1.08857	0.480373
P24270	Catalase	GO:0044422	organelle part	0.441287	1.08857	0.480373
P24270	Catalase	GO:0044464	cell part	0.441287	1.08857	0.480373
P24270	Catalase	GO:0005622	intracellular	0.441287	1.08857	0.480373
P24270	Catalase	GO:0031090	organelle membrane	0.441287	1.08857	0.480373
P24270	Catalase	GO:0043227	membrane-bounded organelle	0.441287	1.08857	0.480373
P24270	Catalase	GO:0043229	intracellular organelle	0.441287	1.08857	0.480373
P24270	Catalase	GO:0044424	intracellular part	0.441287	1.08857	0.480373
P24270	Catalase	GO:0044446	intracellular organelle part	0.441287	1.08857	0.480373
P24270	Catalase	GO:0043231	intracellular membrane-bounded organelle	0.441287	1.08857	0.480373
P24270	Catalase	GO:0044444	cytoplasmic part	0.441287	1.08857	0.480373
P24270	Catalase	GO:0005737	cytoplasm	0.441287	1.08857	0.480373
P24270	Catalase	GO:0005739	mitochondrion	0.441287	1.08857	0.480373
P24270	Catalase	GO:0042579	microbody	0.441287	1.08857	0.480373
P24270	Catalase	GO:0005777	peroxisome	0.441287	1.08857	0.480373
P24270	Catalase	GO:0003824	catalytic activity	0.441287	1.08857	0.480373
P24270	Catalase	GO:0016209	antioxidant activity	0.441287	1.08857	0.480373
P24270	Catalase	GO:0004601	peroxidase activity	0.441287	1.08857	0.480373
P24270	Catalase	GO:0016491	oxidoreductase activity	0.441287	1.08857	0.480373
P24270	Catalase	GO:0046906	tetrapyrrole binding	0.441287	1.08857	0.480373
P24270	Catalase	GO:0016684	oxidoreductase activity, acting on peroxide as acceptor	0.441287	1.08857	0.480373
P24270	Catalase	GO:0020037	heme binding	0.441287	1.08857	0.480373
P62264	40S ribosomal protein S14	GO:0008152	metabolic process	0.720018	0.663932	0.478043
P62264	40S ribosomal protein S14	GO:0009987	cellular process	0.720018	0.663932	0.478043
P62264	40S ribosomal protein S14	GO:0006807	nitrogen compound metabolic process	0.720018	0.663932	0.478043
P62264	40S ribosomal protein S14	GO:0009058	biosynthetic process	0.720018	0.663932	0.478043
P62264	40S ribosomal protein S14	GO:0044237	cellular metabolic process	0.720018	0.663932	0.478043
P62264	40S ribosomal protein S14	GO:0044238	primary metabolic process	0.720018	0.663932	0.478043
P62264	40S ribosomal protein S14	GO:0034641	cellular nitrogen compound metabolic process	0.720018	0.663932	0.478043
P62264	40S ribosomal protein S14	GO:0044249	cellular biosynthetic process	0.720018	0.663932	0.478043
P62264	40S ribosomal protein S14	GO:0006412	translation	0.720018	0.663932	0.478043
P62264	40S ribosomal protein S14	GO:0005623	cell	0.720018	0.663932	0.478043
P62264	40S ribosomal protein S14	GO:0043226	organelle	0.720018	0.663932	0.478043
P62264	40S ribosomal protein S14	GO:0044464	cell part	0.720018	0.663932	0.478043
P62264	40S ribosomal protein S14	GO:0005622	intracellular	0.720018	0.663932	0.478043
P62264	40S ribosomal protein S14	GO:0030529	ribonucleoprotein complex	0.720018	0.663932	0.478043
P62264	40S ribosomal protein S14	GO:0043227	membrane-bounded organelle	0.720018	0.663932	0.478043
P62264	40S ribosomal protein S14	GO:0043229	intracellular organelle	0.720018	0.663932	0.478043
P62264	40S ribosomal protein S14	GO:0044424	intracellular part	0.720018	0.663932	0.478043
P62264	40S ribosomal protein S14	GO:0005840	ribosome	0.720018	0.663932	0.478043
P62264	40S ribosomal protein S14	GO:0043231	intracellular membrane-bounded organelle	0.720018	0.663932	0.478043
P62264	40S ribosomal protein S14	GO:0044444	cytoplasmic part	0.720018	0.663932	0.478043
P62264	40S ribosomal protein S14	GO:0005737	cytoplasm	0.720018	0.663932	0.478043
P62264	40S ribosomal protein S14	GO:0005739	mitochondrion	0.720018	0.663932	0.478043
P62264	40S ribosomal protein S14	GO:0005198	structural molecule activity	0.720018	0.663932	0.478043
P62264	40S ribosomal protein S14	GO:0003735	structural constituent of ribosome	0.720018	0.663932	0.478043
P17742	Peptidyl-prolyl cis-trans isomerase A	GO:0008152	metabolic process	0.588597	0.788122	0.463886
P17742	Peptidyl-prolyl cis-trans isomerase A	GO:0009987	cellular process	0.588597	0.788122	0.463886
P17742	Peptidyl-prolyl cis-trans isomerase A	GO:0044237	cellular metabolic process	0.588597	0.788122	0.463886
P17742	Peptidyl-prolyl cis-trans isomerase A	GO:0044238	primary metabolic process	0.588597	0.788122	0.463886
P17742	Peptidyl-prolyl cis-trans isomerase A	GO:0006457	protein folding	0.588597	0.788122	0.463886
P17742	Peptidyl-prolyl cis-trans isomerase A	GO:0005623	cell	0.588597	0.788122	0.463886
P17742	Peptidyl-prolyl cis-trans isomerase A	GO:0043226	organelle	0.588597	0.788122	0.463886
P17742	Peptidyl-prolyl cis-trans isomerase A	GO:0044464	cell part	0.588597	0.788122	0.463886
P17742	Peptidyl-prolyl cis-trans isomerase A	GO:0005622	intracellular	0.588597	0.788122	0.463886
P17742	Peptidyl-prolyl cis-trans isomerase A	GO:0043227	membrane-bounded organelle	0.588597	0.788122	0.463886
P17742	Peptidyl-prolyl cis-trans isomerase A	GO:0043229	intracellular organelle	0.588597	0.788122	0.463886
P17742	Peptidyl-prolyl cis-trans isomerase A	GO:0044424	intracellular part	0.588597	0.788122	0.463886
P17742	Peptidyl-prolyl cis-trans isomerase A	GO:0043231	intracellular membrane-bounded organelle	0.588597	0.788122	0.463886
P17742	Peptidyl-prolyl cis-trans isomerase A	GO:0044444	cytoplasmic part	0.588597	0.788122	0.463886
P17742	Peptidyl-prolyl cis-trans isomerase A	GO:0005737	cytoplasm	0.588597	0.788122	0.463886
P17742	Peptidyl-prolyl cis-trans isomerase A	GO:0005829	cytosol	0.588597	0.788122	0.463886
P17742	Peptidyl-prolyl cis-trans isomerase A	GO:0003824	catalytic activity	0.588597	0.788122	0.463886
P17742	Peptidyl-prolyl cis-trans isomerase A	GO:0016853	isomerase activity	0.588597	0.788122	0.463886
P35505	Fumarylacetoacetase	GO:0008152	metabolic process	0.605591	0.765785	0.463752
P35505	Fumarylacetoacetase	GO:0009987	cellular process	0.605591	0.765785	0.463752
P35505	Fumarylacetoacetase	GO:0006807	nitrogen compound metabolic process	0.605591	0.765785	0.463752
P35505	Fumarylacetoacetase	GO:0009056	catabolic process	0.605591	0.765785	0.463752
P35505	Fumarylacetoacetase	GO:0044237	cellular metabolic process	0.605591	0.765785	0.463752
P35505	Fumarylacetoacetase	GO:0044238	primary metabolic process	0.605591	0.765785	0.463752
P35505	Fumarylacetoacetase	GO:0006082	organic acid metabolic process	0.605591	0.765785	0.463752
P35505	Fumarylacetoacetase	GO:0006519	cellular amino acid and derivative metabolic process	0.605591	0.765785	0.463752
P35505	Fumarylacetoacetase	GO:0006725	cellular aromatic compound metabolic process	0.605591	0.765785	0.463752
P35505	Fumarylacetoacetase	GO:0009308	amine metabolic process	0.605591	0.765785	0.463752
P35505	Fumarylacetoacetase	GO:0034641	cellular nitrogen compound metabolic process	0.605591	0.765785	0.463752
P35505	Fumarylacetoacetase	GO:0042180	cellular ketone metabolic process	0.605591	0.765785	0.463752
P35505	Fumarylacetoacetase	GO:0044248	cellular catabolic process	0.605591	0.765785	0.463752
P35505	Fumarylacetoacetase	GO:0006520	cellular amino acid metabolic process	0.605591	0.765785	0.463752
P35505	Fumarylacetoacetase	GO:0009072	aromatic amino acid family metabolic process	0.605591	0.765785	0.463752
P35505	Fumarylacetoacetase	GO:0009310	amine catabolic process	0.605591	0.765785	0.463752
P35505	Fumarylacetoacetase	GO:0016054	organic acid catabolic process	0.605591	0.765785	0.463752
P35505	Fumarylacetoacetase	GO:0019439	aromatic compound catabolic process	0.605591	0.765785	0.463752
P35505	Fumarylacetoacetase	GO:0043436	oxoacid metabolic process	0.605591	0.765785	0.463752
P35505	Fumarylacetoacetase	GO:0044106	cellular amine metabolic process	0.605591	0.765785	0.463752
P35505	Fumarylacetoacetase	GO:0006558	L-phenylalanine metabolic process	0.605591	0.765785	0.463752
P35505	Fumarylacetoacetase	GO:0006570	tyrosine metabolic process	0.605591	0.765785	0.463752
P35505	Fumarylacetoacetase	GO:0009063	cellular amino acid catabolic process	0.605591	0.765785	0.463752
P35505	Fumarylacetoacetase	GO:0009064	glutamine family amino acid metabolic process	0.605591	0.765785	0.463752
P35505	Fumarylacetoacetase	GO:0009074	aromatic amino acid family catabolic process	0.605591	0.765785	0.463752
P35505	Fumarylacetoacetase	GO:0019752	carboxylic acid metabolic process	0.605591	0.765785	0.463752
P35505	Fumarylacetoacetase	GO:0046395	carboxylic acid catabolic process	0.605591	0.765785	0.463752
P35505	Fumarylacetoacetase	GO:0003824	catalytic activity	0.605591	0.765785	0.463752
Q64435	UDP-glucuronosyltransferase 1-6	GO:0008152	metabolic process	0.489794	0.926937	0.454008
Q64435	UDP-glucuronosyltransferase 1-6	GO:0009987	cellular process	0.489794	0.926937	0.454008
Q64435	UDP-glucuronosyltransferase 1-6	GO:0006066	alcohol metabolic process	0.489794	0.926937	0.454008
Q64435	UDP-glucuronosyltransferase 1-6	GO:0042221	response to chemical stimulus	0.489794	0.926937	0.454008
Q64435	UDP-glucuronosyltransferase 1-6	GO:0044237	cellular metabolic process	0.489794	0.926937	0.454008
Q64435	UDP-glucuronosyltransferase 1-6	GO:0044238	primary metabolic process	0.489794	0.926937	0.454008
Q64435	UDP-glucuronosyltransferase 1-6	GO:0005975	carbohydrate metabolic process	0.489794	0.926937	0.454008
Q64435	UDP-glucuronosyltransferase 1-6	GO:0005996	monosaccharide metabolic process	0.489794	0.926937	0.454008
Q64435	UDP-glucuronosyltransferase 1-6	GO:0006082	organic acid metabolic process	0.489794	0.926937	0.454008
Q64435	UDP-glucuronosyltransferase 1-6	GO:0006725	cellular aromatic compound metabolic process	0.489794	0.926937	0.454008
Q64435	UDP-glucuronosyltransferase 1-6	GO:0009991	response to extracellular stimulus	0.489794	0.926937	0.454008
Q64435	UDP-glucuronosyltransferase 1-6	GO:0042180	cellular ketone metabolic process	0.489794	0.926937	0.454008
Q64435	UDP-glucuronosyltransferase 1-6	GO:0042493	response to drug	0.489794	0.926937	0.454008
Q64435	UDP-glucuronosyltransferase 1-6	GO:0042594	response to starvation	0.489794	0.926937	0.454008
Q64435	UDP-glucuronosyltransferase 1-6	GO:0044262	cellular carbohydrate metabolic process	0.489794	0.926937	0.454008
Q64435	UDP-glucuronosyltransferase 1-6	GO:0006063	uronic acid metabolic process	0.489794	0.926937	0.454008
Q64435	UDP-glucuronosyltransferase 1-6	GO:0031667	response to nutrient levels	0.489794	0.926937	0.454008
Q64435	UDP-glucuronosyltransferase 1-6	GO:0043436	oxoacid metabolic process	0.489794	0.926937	0.454008
Q64435	UDP-glucuronosyltransferase 1-6	GO:0045471	response to ethanol	0.489794	0.926937	0.454008
Q64435	UDP-glucuronosyltransferase 1-6	GO:0048545	response to steroid hormone stimulus	0.489794	0.926937	0.454008
Q64435	UDP-glucuronosyltransferase 1-6	GO:0019585	glucuronate metabolic process	0.489794	0.926937	0.454008
Q64435	UDP-glucuronosyltransferase 1-6	GO:0019752	carboxylic acid metabolic process	0.489794	0.926937	0.454008
Q64435	UDP-glucuronosyltransferase 1-6	GO:0005623	cell	0.489794	0.926937	0.454008
Q64435	UDP-glucuronosyltransferase 1-6	GO:0031975	envelope	0.489794	0.926937	0.454008
Q64435	UDP-glucuronosyltransferase 1-6	GO:0043226	organelle	0.489794	0.926937	0.454008
Q64435	UDP-glucuronosyltransferase 1-6	GO:0044422	organelle part	0.489794	0.926937	0.454008
Q64435	UDP-glucuronosyltransferase 1-6	GO:0044464	cell part	0.489794	0.926937	0.454008
Q64435	UDP-glucuronosyltransferase 1-6	GO:0000267	cell fraction	0.489794	0.926937	0.454008
Q64435	UDP-glucuronosyltransferase 1-6	GO:0005622	intracellular	0.489794	0.926937	0.454008
Q64435	UDP-glucuronosyltransferase 1-6	GO:0031090	organelle membrane	0.489794	0.926937	0.454008
Q64435	UDP-glucuronosyltransferase 1-6	GO:0031967	organelle envelope	0.489794	0.926937	0.454008
Q64435	UDP-glucuronosyltransferase 1-6	GO:0043227	membrane-bounded organelle	0.489794	0.926937	0.454008
Q64435	UDP-glucuronosyltransferase 1-6	GO:0043229	intracellular organelle	0.489794	0.926937	0.454008
Q64435	UDP-glucuronosyltransferase 1-6	GO:0044424	intracellular part	0.489794	0.926937	0.454008
Q64435	UDP-glucuronosyltransferase 1-6	GO:0044446	intracellular organelle part	0.489794	0.926937	0.454008
Q64435	UDP-glucuronosyltransferase 1-6	GO:0005626	insoluble fraction	0.489794	0.926937	0.454008
Q64435	UDP-glucuronosyltransferase 1-6	GO:0005740	mitochondrial envelope	0.489794	0.926937	0.454008
Q64435	UDP-glucuronosyltransferase 1-6	GO:0019866	organelle inner membrane	0.489794	0.926937	0.454008
Q64435	UDP-glucuronosyltransferase 1-6	GO:0031966	mitochondrial membrane	0.489794	0.926937	0.454008
Q64435	UDP-glucuronosyltransferase 1-6	GO:0043231	intracellular membrane-bounded organelle	0.489794	0.926937	0.454008
Q64435	UDP-glucuronosyltransferase 1-6	GO:0044429	mitochondrial part	0.489794	0.926937	0.454008
Q64435	UDP-glucuronosyltransferase 1-6	GO:0044444	cytoplasmic part	0.489794	0.926937	0.454008
Q64435	UDP-glucuronosyltransferase 1-6	GO:0005624	membrane fraction	0.489794	0.926937	0.454008
Q64435	UDP-glucuronosyltransferase 1-6	GO:0005737	cytoplasm	0.489794	0.926937	0.454008
Q64435	UDP-glucuronosyltransferase 1-6	GO:0005739	mitochondrion	0.489794	0.926937	0.454008
Q64435	UDP-glucuronosyltransferase 1-6	GO:0005743	mitochondrial inner membrane	0.489794	0.926937	0.454008
Q64435	UDP-glucuronosyltransferase 1-6	GO:0005783	endoplasmic reticulum	0.489794	0.926937	0.454008
Q64435	UDP-glucuronosyltransferase 1-6	GO:0042598	vesicular fraction	0.489794	0.926937	0.454008
Q64435	UDP-glucuronosyltransferase 1-6	GO:0003824	catalytic activity	0.489794	0.926937	0.454008
Q64435	UDP-glucuronosyltransferase 1-6	GO:0016740	transferase activity	0.489794	0.926937	0.454008
P63017	Heat shock cognate 71 kDa protein	GO:0008152	metabolic process	0.668021	0.600058	0.400851
P63017	Heat shock cognate 71 kDa protein	GO:0009987	cellular process	0.668021	0.600058	0.400851
P63017	Heat shock cognate 71 kDa protein	GO:0044237	cellular metabolic process	0.668021	0.600058	0.400851
P63017	Heat shock cognate 71 kDa protein	GO:0044238	primary metabolic process	0.668021	0.600058	0.400851
P63017	Heat shock cognate 71 kDa protein	GO:0006457	protein folding	0.668021	0.600058	0.400851
P63017	Heat shock cognate 71 kDa protein	GO:0005623	cell	0.668021	0.600058	0.400851
P63017	Heat shock cognate 71 kDa protein	GO:0043226	organelle	0.668021	0.600058	0.400851
P63017	Heat shock cognate 71 kDa protein	GO:0044464	cell part	0.668021	0.600058	0.400851
P63017	Heat shock cognate 71 kDa protein	GO:0005622	intracellular	0.668021	0.600058	0.400851
P63017	Heat shock cognate 71 kDa protein	GO:0031982	vesicle	0.668021	0.600058	0.400851
P63017	Heat shock cognate 71 kDa protein	GO:0043227	membrane-bounded organelle	0.668021	0.600058	0.400851
P63017	Heat shock cognate 71 kDa protein	GO:0043229	intracellular organelle	0.668021	0.600058	0.400851
P63017	Heat shock cognate 71 kDa protein	GO:0044424	intracellular part	0.668021	0.600058	0.400851
P63017	Heat shock cognate 71 kDa protein	GO:0031410	cytoplasmic vesicle	0.668021	0.600058	0.400851
P63017	Heat shock cognate 71 kDa protein	GO:0031988	membrane-bounded vesicle	0.668021	0.600058	0.400851
P63017	Heat shock cognate 71 kDa protein	GO:0043231	intracellular membrane-bounded organelle	0.668021	0.600058	0.400851
P63017	Heat shock cognate 71 kDa protein	GO:0044444	cytoplasmic part	0.668021	0.600058	0.400851
P63017	Heat shock cognate 71 kDa protein	GO:0005737	cytoplasm	0.668021	0.600058	0.400851
P63017	Heat shock cognate 71 kDa protein	GO:0005829	cytosol	0.668021	0.600058	0.400851
P63017	Heat shock cognate 71 kDa protein	GO:0016023	cytoplasmic membrane-bounded vesicle	0.668021	0.600058	0.400851
P63017	Heat shock cognate 71 kDa protein	GO:0048770	pigment granule	0.668021	0.600058	0.400851
P63017	Heat shock cognate 71 kDa protein	GO:0003824	catalytic activity	0.668021	0.600058	0.400851
P63017	Heat shock cognate 71 kDa protein	GO:0000166	nucleotide binding	0.668021	0.600058	0.400851
P63017	Heat shock cognate 71 kDa protein	GO:0001882	nucleoside binding	0.668021	0.600058	0.400851
P63017	Heat shock cognate 71 kDa protein	GO:0001883	purine nucleoside binding	0.668021	0.600058	0.400851
P63017	Heat shock cognate 71 kDa protein	GO:0017076	purine nucleotide binding	0.668021	0.600058	0.400851
P63017	Heat shock cognate 71 kDa protein	GO:0032553	ribonucleotide binding	0.668021	0.600058	0.400851
P63017	Heat shock cognate 71 kDa protein	GO:0030554	adenyl nucleotide binding	0.668021	0.600058	0.400851
P31786	Acyl-CoA-binding protein	GO:0005623	cell	0.574808	0.690199	0.396732
P31786	Acyl-CoA-binding protein	GO:0043226	organelle	0.574808	0.690199	0.396732
P31786	Acyl-CoA-binding protein	GO:0044464	cell part	0.574808	0.690199	0.396732
P31786	Acyl-CoA-binding protein	GO:0005622	intracellular	0.574808	0.690199	0.396732
P31786	Acyl-CoA-binding protein	GO:0043227	membrane-bounded organelle	0.574808	0.690199	0.396732
P31786	Acyl-CoA-binding protein	GO:0043229	intracellular organelle	0.574808	0.690199	0.396732
P31786	Acyl-CoA-binding protein	GO:0044424	intracellular part	0.574808	0.690199	0.396732
P31786	Acyl-CoA-binding protein	GO:0043231	intracellular membrane-bounded organelle	0.574808	0.690199	0.396732
P31786	Acyl-CoA-binding protein	GO:0044444	cytoplasmic part	0.574808	0.690199	0.396732
P31786	Acyl-CoA-binding protein	GO:0005737	cytoplasm	0.574808	0.690199	0.396732
P31786	Acyl-CoA-binding protein	GO:0005739	mitochondrion	0.574808	0.690199	0.396732
P31786	Acyl-CoA-binding protein	GO:0031406	carboxylic acid binding	0.574808	0.690199	0.396732
P31786	Acyl-CoA-binding protein	GO:0048037	cofactor binding	0.574808	0.690199	0.396732
P31786	Acyl-CoA-binding protein	GO:0050662	coenzyme binding	0.574808	0.690199	0.396732
P29391	Ferritin light chain 1	GO:0009987	cellular process	0.519691	0.761761	0.39588
P29391	Ferritin light chain 1	GO:0019725	cellular homeostasis	0.519691	0.761761	0.39588
P29391	Ferritin light chain 1	GO:0065008	regulation of biological quality	0.519691	0.761761	0.39588
P29391	Ferritin light chain 1	GO:0042592	homeostatic process	0.519691	0.761761	0.39588
P29391	Ferritin light chain 1	GO:0003824	catalytic activity	0.519691	0.761761	0.39588
P29391	Ferritin light chain 1	GO:0016491	oxidoreductase activity	0.519691	0.761761	0.39588
P08228	Superoxide dismutase [Cu-Zn]	GO:0008152	metabolic process	0.538375	0.70315	0.378559
P08228	Superoxide dismutase [Cu-Zn]	GO:0009987	cellular process	0.538375	0.70315	0.378559
P08228	Superoxide dismutase [Cu-Zn]	GO:0006807	nitrogen compound metabolic process	0.538375	0.70315	0.378559
P08228	Superoxide dismutase [Cu-Zn]	GO:0009056	catabolic process	0.538375	0.70315	0.378559
P08228	Superoxide dismutase [Cu-Zn]	GO:0009058	biosynthetic process	0.538375	0.70315	0.378559
P08228	Superoxide dismutase [Cu-Zn]	GO:0019725	cellular homeostasis	0.538375	0.70315	0.378559
P08228	Superoxide dismutase [Cu-Zn]	GO:0042221	response to chemical stimulus	0.538375	0.70315	0.378559
P08228	Superoxide dismutase [Cu-Zn]	GO:0044237	cellular metabolic process	0.538375	0.70315	0.378559
P08228	Superoxide dismutase [Cu-Zn]	GO:0044238	primary metabolic process	0.538375	0.70315	0.378559
P08228	Superoxide dismutase [Cu-Zn]	GO:0055114	oxidation reduction	0.538375	0.70315	0.378559
P08228	Superoxide dismutase [Cu-Zn]	GO:0065008	regulation of biological quality	0.538375	0.70315	0.378559
P08228	Superoxide dismutase [Cu-Zn]	GO:0006518	peptide metabolic process	0.538375	0.70315	0.378559
P08228	Superoxide dismutase [Cu-Zn]	GO:0006519	cellular amino acid and derivative metabolic process	0.538375	0.70315	0.378559
P08228	Superoxide dismutase [Cu-Zn]	GO:0006790	sulfur metabolic process	0.538375	0.70315	0.378559
P08228	Superoxide dismutase [Cu-Zn]	GO:0006800	oxygen and reactive oxygen species metabolic process	0.538375	0.70315	0.378559
P08228	Superoxide dismutase [Cu-Zn]	GO:0006979	response to oxidative stress	0.538375	0.70315	0.378559
P08228	Superoxide dismutase [Cu-Zn]	GO:0010035	response to inorganic substance	0.538375	0.70315	0.378559
P08228	Superoxide dismutase [Cu-Zn]	GO:0034641	cellular nitrogen compound metabolic process	0.538375	0.70315	0.378559
P08228	Superoxide dismutase [Cu-Zn]	GO:0042493	response to drug	0.538375	0.70315	0.378559
P08228	Superoxide dismutase [Cu-Zn]	GO:0042592	homeostatic process	0.538375	0.70315	0.378559
P08228	Superoxide dismutase [Cu-Zn]	GO:0044248	cellular catabolic process	0.538375	0.70315	0.378559
P08228	Superoxide dismutase [Cu-Zn]	GO:0044249	cellular biosynthetic process	0.538375	0.70315	0.378559
P08228	Superoxide dismutase [Cu-Zn]	GO:0051186	cofactor metabolic process	0.538375	0.70315	0.378559
P08228	Superoxide dismutase [Cu-Zn]	GO:0000302	response to reactive oxygen species	0.538375	0.70315	0.378559
P08228	Superoxide dismutase [Cu-Zn]	GO:0006575	cellular amino acid derivative metabolic process	0.538375	0.70315	0.378559
P08228	Superoxide dismutase [Cu-Zn]	GO:0006732	coenzyme metabolic process	0.538375	0.70315	0.378559
P08228	Superoxide dismutase [Cu-Zn]	GO:0006749	glutathione metabolic process	0.538375	0.70315	0.378559
P08228	Superoxide dismutase [Cu-Zn]	GO:0034599	cellular response to oxidative stress	0.538375	0.70315	0.378559
P08228	Superoxide dismutase [Cu-Zn]	GO:0042743	hydrogen peroxide metabolic process	0.538375	0.70315	0.378559
P08228	Superoxide dismutase [Cu-Zn]	GO:0045471	response to ethanol	0.538375	0.70315	0.378559
P08228	Superoxide dismutase [Cu-Zn]	GO:0048872	homeostasis of number of cells	0.538375	0.70315	0.378559
P08228	Superoxide dismutase [Cu-Zn]	GO:0000305	response to oxygen radical	0.538375	0.70315	0.378559
P08228	Superoxide dismutase [Cu-Zn]	GO:0019430	removal of superoxide radicals	0.538375	0.70315	0.378559
P08228	Superoxide dismutase [Cu-Zn]	GO:0034614	cellular response to reactive oxygen species	0.538375	0.70315	0.378559
P08228	Superoxide dismutase [Cu-Zn]	GO:0042542	response to hydrogen peroxide	0.538375	0.70315	0.378559
P08228	Superoxide dismutase [Cu-Zn]	GO:0005623	cell	0.538375	0.70315	0.378559
P08228	Superoxide dismutase [Cu-Zn]	GO:0043226	organelle	0.538375	0.70315	0.378559
P08228	Superoxide dismutase [Cu-Zn]	GO:0044464	cell part	0.538375	0.70315	0.378559
P08228	Superoxide dismutase [Cu-Zn]	GO:0005622	intracellular	0.538375	0.70315	0.378559
P08228	Superoxide dismutase [Cu-Zn]	GO:0031982	vesicle	0.538375	0.70315	0.378559
P08228	Superoxide dismutase [Cu-Zn]	GO:0043227	membrane-bounded organelle	0.538375	0.70315	0.378559
P08228	Superoxide dismutase [Cu-Zn]	GO:0043229	intracellular organelle	0.538375	0.70315	0.378559
P08228	Superoxide dismutase [Cu-Zn]	GO:0044424	intracellular part	0.538375	0.70315	0.378559
P08228	Superoxide dismutase [Cu-Zn]	GO:0031410	cytoplasmic vesicle	0.538375	0.70315	0.378559
P08228	Superoxide dismutase [Cu-Zn]	GO:0043231	intracellular membrane-bounded organelle	0.538375	0.70315	0.378559
P08228	Superoxide dismutase [Cu-Zn]	GO:0044444	cytoplasmic part	0.538375	0.70315	0.378559
P08228	Superoxide dismutase [Cu-Zn]	GO:0005737	cytoplasm	0.538375	0.70315	0.378559
P08228	Superoxide dismutase [Cu-Zn]	GO:0005739	mitochondrion	0.538375	0.70315	0.378559
P08228	Superoxide dismutase [Cu-Zn]	GO:0005829	cytosol	0.538375	0.70315	0.378559
P08228	Superoxide dismutase [Cu-Zn]	GO:0003824	catalytic activity	0.538375	0.70315	0.378559
P08228	Superoxide dismutase [Cu-Zn]	GO:0016209	antioxidant activity	0.538375	0.70315	0.378559
P08228	Superoxide dismutase [Cu-Zn]	GO:0016491	oxidoreductase activity	0.538375	0.70315	0.378559
P08228	Superoxide dismutase [Cu-Zn]	GO:0051087	chaperone binding	0.538375	0.70315	0.378559
P68134	Actin, alpha skeletal muscle	GO:0009987	cellular process	0.593736	0.579443	0.344036
P68134	Actin, alpha skeletal muscle	GO:0005623	cell	0.593736	0.579443	0.344036
P68134	Actin, alpha skeletal muscle	GO:0043226	organelle	0.593736	0.579443	0.344036
P68134	Actin, alpha skeletal muscle	GO:0044422	organelle part	0.593736	0.579443	0.344036
P68134	Actin, alpha skeletal muscle	GO:0044464	cell part	0.593736	0.579443	0.344036
P68134	Actin, alpha skeletal muscle	GO:0005622	intracellular	0.593736	0.579443	0.344036
P68134	Actin, alpha skeletal muscle	GO:0043229	intracellular organelle	0.593736	0.579443	0.344036
P68134	Actin, alpha skeletal muscle	GO:0044424	intracellular part	0.593736	0.579443	0.344036
P68134	Actin, alpha skeletal muscle	GO:0044446	intracellular organelle part	0.593736	0.579443	0.344036
P68134	Actin, alpha skeletal muscle	GO:0044444	cytoplasmic part	0.593736	0.579443	0.344036
P68134	Actin, alpha skeletal muscle	GO:0005737	cytoplasm	0.593736	0.579443	0.344036
P68134	Actin, alpha skeletal muscle	GO:0000166	nucleotide binding	0.593736	0.579443	0.344036
P68134	Actin, alpha skeletal muscle	GO:0001882	nucleoside binding	0.593736	0.579443	0.344036
P68134	Actin, alpha skeletal muscle	GO:0001883	purine nucleoside binding	0.593736	0.579443	0.344036
P68134	Actin, alpha skeletal muscle	GO:0017076	purine nucleotide binding	0.593736	0.579443	0.344036
P68134	Actin, alpha skeletal muscle	GO:0032553	ribonucleotide binding	0.593736	0.579443	0.344036
P68134	Actin, alpha skeletal muscle	GO:0030554	adenyl nucleotide binding	0.593736	0.579443	0.344036
P09103	Protein disulfide-isomerase	GO:0008152	metabolic process	0.464022	0.732563	0.339925
P09103	Protein disulfide-isomerase	GO:0009987	cellular process	0.464022	0.732563	0.339925
P09103	Protein disulfide-isomerase	GO:0006807	nitrogen compound metabolic process	0.464022	0.732563	0.339925
P09103	Protein disulfide-isomerase	GO:0019725	cellular homeostasis	0.464022	0.732563	0.339925
P09103	Protein disulfide-isomerase	GO:0044237	cellular metabolic process	0.464022	0.732563	0.339925
P09103	Protein disulfide-isomerase	GO:0044238	primary metabolic process	0.464022	0.732563	0.339925
P09103	Protein disulfide-isomerase	GO:0065008	regulation of biological quality	0.464022	0.732563	0.339925
P09103	Protein disulfide-isomerase	GO:0006082	organic acid metabolic process	0.464022	0.732563	0.339925
P09103	Protein disulfide-isomerase	GO:0006519	cellular amino acid and derivative metabolic process	0.464022	0.732563	0.339925
P09103	Protein disulfide-isomerase	GO:0009308	amine metabolic process	0.464022	0.732563	0.339925
P09103	Protein disulfide-isomerase	GO:0042180	cellular ketone metabolic process	0.464022	0.732563	0.339925
P09103	Protein disulfide-isomerase	GO:0042592	homeostatic process	0.464022	0.732563	0.339925
P09103	Protein disulfide-isomerase	GO:0045454	cell redox homeostasis	0.464022	0.732563	0.339925
P09103	Protein disulfide-isomerase	GO:0046483	heterocycle metabolic process	0.464022	0.732563	0.339925
P09103	Protein disulfide-isomerase	GO:0006575	cellular amino acid derivative metabolic process	0.464022	0.732563	0.339925
P09103	Protein disulfide-isomerase	GO:0043436	oxoacid metabolic process	0.464022	0.732563	0.339925
P09103	Protein disulfide-isomerase	GO:0019752	carboxylic acid metabolic process	0.464022	0.732563	0.339925
P09103	Protein disulfide-isomerase	GO:0005623	cell	0.464022	0.732563	0.339925
P09103	Protein disulfide-isomerase	GO:0031974	membrane-enclosed lumen	0.464022	0.732563	0.339925
P09103	Protein disulfide-isomerase	GO:0043226	organelle	0.464022	0.732563	0.339925
P09103	Protein disulfide-isomerase	GO:0044422	organelle part	0.464022	0.732563	0.339925
P09103	Protein disulfide-isomerase	GO:0044464	cell part	0.464022	0.732563	0.339925
P09103	Protein disulfide-isomerase	GO:0000267	cell fraction	0.464022	0.732563	0.339925
P09103	Protein disulfide-isomerase	GO:0005622	intracellular	0.464022	0.732563	0.339925
P09103	Protein disulfide-isomerase	GO:0031982	vesicle	0.464022	0.732563	0.339925
P09103	Protein disulfide-isomerase	GO:0043227	membrane-bounded organelle	0.464022	0.732563	0.339925
P09103	Protein disulfide-isomerase	GO:0043229	intracellular organelle	0.464022	0.732563	0.339925
P09103	Protein disulfide-isomerase	GO:0043233	organelle lumen	0.464022	0.732563	0.339925
P09103	Protein disulfide-isomerase	GO:0044424	intracellular part	0.464022	0.732563	0.339925
P09103	Protein disulfide-isomerase	GO:0044446	intracellular organelle part	0.464022	0.732563	0.339925
P09103	Protein disulfide-isomerase	GO:0005626	insoluble fraction	0.464022	0.732563	0.339925
P09103	Protein disulfide-isomerase	GO:0031410	cytoplasmic vesicle	0.464022	0.732563	0.339925
P09103	Protein disulfide-isomerase	GO:0031988	membrane-bounded vesicle	0.464022	0.732563	0.339925
P09103	Protein disulfide-isomerase	GO:0043231	intracellular membrane-bounded organelle	0.464022	0.732563	0.339925
P09103	Protein disulfide-isomerase	GO:0044432	endoplasmic reticulum part	0.464022	0.732563	0.339925
P09103	Protein disulfide-isomerase	GO:0044444	cytoplasmic part	0.464022	0.732563	0.339925
P09103	Protein disulfide-isomerase	GO:0070013	intracellular organelle lumen	0.464022	0.732563	0.339925
P09103	Protein disulfide-isomerase	GO:0005624	membrane fraction	0.464022	0.732563	0.339925
P09103	Protein disulfide-isomerase	GO:0005737	cytoplasm	0.464022	0.732563	0.339925
P09103	Protein disulfide-isomerase	GO:0005783	endoplasmic reticulum	0.464022	0.732563	0.339925
P09103	Protein disulfide-isomerase	GO:0005788	endoplasmic reticulum lumen	0.464022	0.732563	0.339925
P09103	Protein disulfide-isomerase	GO:0016023	cytoplasmic membrane-bounded vesicle	0.464022	0.732563	0.339925
P09103	Protein disulfide-isomerase	GO:0042598	vesicular fraction	0.464022	0.732563	0.339925
P09103	Protein disulfide-isomerase	GO:0048770	pigment granule	0.464022	0.732563	0.339925
P09103	Protein disulfide-isomerase	GO:0003824	catalytic activity	0.464022	0.732563	0.339925
P09103	Protein disulfide-isomerase	GO:0016491	oxidoreductase activity	0.464022	0.732563	0.339925
P09103	Protein disulfide-isomerase	GO:0016853	isomerase activity	0.464022	0.732563	0.339925
P09103	Protein disulfide-isomerase	GO:0016705	oxidoreductase activity, acting on paired donors, with incorporation or reduction of molecular oxygen	0.464022	0.732563	0.339925
P09103	Protein disulfide-isomerase	GO:0016860	intramolecular oxidoreductase activity	0.464022	0.732563	0.339925
P09103	Protein disulfide-isomerase	GO:0016862	intramolecular oxidoreductase activity, interconverting keto- and enol-groups	0.464022	0.732563	0.339925
P09103	Protein disulfide-isomerase	GO:0016864	intramolecular oxidoreductase activity, transposing S-S bonds	0.464022	0.732563	0.339925
P09103	Protein disulfide-isomerase	GO:0003756	protein disulfide isomerase activity	0.464022	0.732563	0.339925
P27773	Protein disulfide-isomerase A3	GO:0009987	cellular process	0.508486	0.572533	0.291125
P27773	Protein disulfide-isomerase A3	GO:0019725	cellular homeostasis	0.508486	0.572533	0.291125
P27773	Protein disulfide-isomerase A3	GO:0065008	regulation of biological quality	0.508486	0.572533	0.291125
P27773	Protein disulfide-isomerase A3	GO:0042592	homeostatic process	0.508486	0.572533	0.291125
P27773	Protein disulfide-isomerase A3	GO:0045454	cell redox homeostasis	0.508486	0.572533	0.291125
P27773	Protein disulfide-isomerase A3	GO:0005623	cell	0.508486	0.572533	0.291125
P27773	Protein disulfide-isomerase A3	GO:0031974	membrane-enclosed lumen	0.508486	0.572533	0.291125
P27773	Protein disulfide-isomerase A3	GO:0043226	organelle	0.508486	0.572533	0.291125
P27773	Protein disulfide-isomerase A3	GO:0044422	organelle part	0.508486	0.572533	0.291125
P27773	Protein disulfide-isomerase A3	GO:0044464	cell part	0.508486	0.572533	0.291125
P27773	Protein disulfide-isomerase A3	GO:0005622	intracellular	0.508486	0.572533	0.291125
P27773	Protein disulfide-isomerase A3	GO:0031982	vesicle	0.508486	0.572533	0.291125
P27773	Protein disulfide-isomerase A3	GO:0043227	membrane-bounded organelle	0.508486	0.572533	0.291125
P27773	Protein disulfide-isomerase A3	GO:0043229	intracellular organelle	0.508486	0.572533	0.291125
P27773	Protein disulfide-isomerase A3	GO:0043233	organelle lumen	0.508486	0.572533	0.291125
P27773	Protein disulfide-isomerase A3	GO:0044424	intracellular part	0.508486	0.572533	0.291125
P27773	Protein disulfide-isomerase A3	GO:0044446	intracellular organelle part	0.508486	0.572533	0.291125
P27773	Protein disulfide-isomerase A3	GO:0031410	cytoplasmic vesicle	0.508486	0.572533	0.291125
P27773	Protein disulfide-isomerase A3	GO:0031988	membrane-bounded vesicle	0.508486	0.572533	0.291125
P27773	Protein disulfide-isomerase A3	GO:0043231	intracellular membrane-bounded organelle	0.508486	0.572533	0.291125
P27773	Protein disulfide-isomerase A3	GO:0044432	endoplasmic reticulum part	0.508486	0.572533	0.291125
P27773	Protein disulfide-isomerase A3	GO:0044444	cytoplasmic part	0.508486	0.572533	0.291125
P27773	Protein disulfide-isomerase A3	GO:0070013	intracellular organelle lumen	0.508486	0.572533	0.291125
P27773	Protein disulfide-isomerase A3	GO:0005737	cytoplasm	0.508486	0.572533	0.291125
P27773	Protein disulfide-isomerase A3	GO:0005783	endoplasmic reticulum	0.508486	0.572533	0.291125
P27773	Protein disulfide-isomerase A3	GO:0005788	endoplasmic reticulum lumen	0.508486	0.572533	0.291125
P27773	Protein disulfide-isomerase A3	GO:0016023	cytoplasmic membrane-bounded vesicle	0.508486	0.572533	0.291125
P27773	Protein disulfide-isomerase A3	GO:0048770	pigment granule	0.508486	0.572533	0.291125
P27773	Protein disulfide-isomerase A3	GO:0003824	catalytic activity	0.508486	0.572533	0.291125
P27773	Protein disulfide-isomerase A3	GO:0016853	isomerase activity	0.508486	0.572533	0.291125
P27773	Protein disulfide-isomerase A3	GO:0016860	intramolecular oxidoreductase activity	0.508486	0.572533	0.291125
P27773	Protein disulfide-isomerase A3	GO:0016862	intramolecular oxidoreductase activity, interconverting keto- and enol-groups	0.508486	0.572533	0.291125
P27773	Protein disulfide-isomerase A3	GO:0016864	intramolecular oxidoreductase activity, transposing S-S bonds	0.508486	0.572533	0.291125
P27773	Protein disulfide-isomerase A3	GO:0003756	protein disulfide isomerase activity	0.508486	0.572533	0.291125
P26443	Glutamate dehydrogenase 1, mitochondrial	GO:0008152	metabolic process	0.592522	0.472771	0.280127
P26443	Glutamate dehydrogenase 1, mitochondrial	GO:0009987	cellular process	0.592522	0.472771	0.280127
P26443	Glutamate dehydrogenase 1, mitochondrial	GO:0006807	nitrogen compound metabolic process	0.592522	0.472771	0.280127
P26443	Glutamate dehydrogenase 1, mitochondrial	GO:0044237	cellular metabolic process	0.592522	0.472771	0.280127
P26443	Glutamate dehydrogenase 1, mitochondrial	GO:0044238	primary metabolic process	0.592522	0.472771	0.280127
P26443	Glutamate dehydrogenase 1, mitochondrial	GO:0055114	oxidation reduction	0.592522	0.472771	0.280127
P26443	Glutamate dehydrogenase 1, mitochondrial	GO:0006082	organic acid metabolic process	0.592522	0.472771	0.280127
P26443	Glutamate dehydrogenase 1, mitochondrial	GO:0006519	cellular amino acid and derivative metabolic process	0.592522	0.472771	0.280127
P26443	Glutamate dehydrogenase 1, mitochondrial	GO:0009308	amine metabolic process	0.592522	0.472771	0.280127
P26443	Glutamate dehydrogenase 1, mitochondrial	GO:0034641	cellular nitrogen compound metabolic process	0.592522	0.472771	0.280127
P26443	Glutamate dehydrogenase 1, mitochondrial	GO:0042180	cellular ketone metabolic process	0.592522	0.472771	0.280127
P26443	Glutamate dehydrogenase 1, mitochondrial	GO:0006520	cellular amino acid metabolic process	0.592522	0.472771	0.280127
P26443	Glutamate dehydrogenase 1, mitochondrial	GO:0043436	oxoacid metabolic process	0.592522	0.472771	0.280127
P26443	Glutamate dehydrogenase 1, mitochondrial	GO:0044106	cellular amine metabolic process	0.592522	0.472771	0.280127
P26443	Glutamate dehydrogenase 1, mitochondrial	GO:0019752	carboxylic acid metabolic process	0.592522	0.472771	0.280127
[truncated: 3,926 more rows]

## Sheet: Snell_Protein_k_RPS_WPASR
Protein Accession #	Protein Name	Het/WT					Dwarf						Het/WT					Dwarf						Het/WT	Dwarf		Dwarf k : WT k	Dwarf RPS : WT RPS	Dwarf WPASR : WT WPASR
		k					k						L:H ratio (relative pool size, RPS)					L:H ratio (relative pool size, RPS)						Within proteome absolute synthesis rate (WPASR)	Within proteome absolute synthesis rate (WPASR)
		Avg	Stdev	Stderror	n	CV%	Avg	Stdev	Stderror	n	CV%		Avg	Stdev	Stderror	n	CV%	Avg	Stdev	Stderror	n	CV%
Q64433	10 kDa heat shock protein, mitochondrial	0.170091	0.013073	0.00584643	5	0.0768589	0.089881	0.00844085	0.00344596	6	0.0939115																0.528429					Dwarf k : WT k	# of proteins	% of proteins
Q9CQ62	2,4-dienoyl-CoA reductase, mitochondrial	0.101711	0.0236111	0.0118056	4	0.232139	0.0736323	0.0084115	0.00420575	4	0.114237																0.723935
Q921H8	3-ketoacyl-CoA thiolase A, peroxisomal	0.274245	0.0294149	0.0120086	6	0.107258	0.16481	0.0350056	0.014291	6	0.2124		3.94167	0.540193	0.31188	3	0.137047	4.65767	0.208656	0.120468	3	0.0447984		0.274245	0.194747		0.600959	1.18165	0.710122			< or = to 0.90	123	0.97619
Q8VCH0	3-ketoacyl-CoA thiolase B, peroxisomal	0.261905	0.0263888	0.0107732	6	0.100757	0.172738	0.0440695	0.0179913	6	0.255123		4.54067	0.971597	0.560952	3	0.213977	4.90467	0.219204	0.126557	3	0.0446929		0.261905	0.186586		0.659546	1.08016	0.712418			between 0.91 to 1.09	3	0.0238095
Q8BWT1	3-ketoacyl-CoA thiolase, mitochondrial	0.131273	0.0174971	0.00714315	6	0.133288	0.0877411	0.0217845	0.00889349	6	0.248282		3.37467	0.343779	0.198481	3	0.101871	3.81967	0.211141	0.121902	3	0.0552772		0.131273	0.099311		0.668387	1.13186	0.756523			> or = to 1.10	0	0
P49429	4-hydroxyphenylpyruvate dioxygenase	0.481594	0.0387295	0.0223605	3	0.0804193	0.266313	0.0434389	0.0177338	6	0.163112		7.437	1.727	0.997083	3	0.232217	10.153	1.81142	1.04583	3	0.178413		0.481594	0.363571		0.552982	1.3652	0.754932			Total =	126
P62281	40S ribosomal protein S11												1.45433	0.0895005	0.0516731	3	0.0615405	0.9645	0.0360624	0.0255	2	0.0373898						0.66319
P62264	40S ribosomal protein S14	0.141523	0.020965	0.00855893	6	0.148139	0.101899	0.0131387	0.00536383	6	0.128938		1.17833	0.0483356	0.0279066	3	0.0410203	0.782333	0.0710587	0.0410257	3	0.0908291		0.141523	0.067654		0.720018	0.663932	0.478043
P62843	40S ribosomal protein S15												1.368	0.0266271	0.0153731	3	0.0194642	0.925667	0.229088	0.132264	3	0.247484						0.676657				Dwarf RPS : WT RPS	# of proteins	% of proteins
P63276	40S ribosomal protein S17												1.931	0.164703	0.0950912	3	0.085294	1.30167	0.0338428	0.0195391	3	0.0259996						0.674089
P62270	40S ribosomal protein S18	0.135994	0.0195096	0.00796475	6	0.143459	0.110233	0.0223952	0.00914281	6	0.203163		1.19667	0.0485215	0.0280139	3	0.0405472	0.845	0.124832	0.0720717	3	0.14773		0.135994	0.0778383		0.810567	0.706128	0.572364			< or = to 0.90	50	0.35461
Q9CZX8	40S ribosomal protein S19	0.144192	0.0268677	0.0109687	6	0.186332	0.126991	0.0361105	0.014742	6	0.284355		1.03067	0.0685298	0.0395657	3	0.0664907	0.769333	0.0768917	0.0443934	3	0.0999459		0.144192	0.0947913		0.880705	0.746442	0.657395			between 0.91 to 1.09	34	0.241135
P60867	40S ribosomal protein S20												1.29233	0.230049	0.132819	3	0.17801	0.718333	0.0410406	0.0236948	3	0.0571331						0.555842				> or = to 1.10	57	0.404255
P62267	40S ribosomal protein S23												1.43167	0.113289	0.0654073	3	0.0791307	0.949667	0.223487	0.12903	3	0.235332						0.663329				Total =	141
P97351	40S ribosomal protein S3a	0.127302	0.017035	0.00851752	4	0.133816	0.0976733	0.0118305	0.00591525	4	0.121123																0.767257
P63038	60 kDa heat shock protein, mitochondrial												4.568	0.363202	0.209695	3	0.0795102	4.333	0.347164	0.200435	3	0.080121						0.948555
Q6ZWV3	60S ribosomal protein L10												1.154	0.0763675	0.054	2	0.0661764	0.791667	0.0752485	0.0434447	3	0.0950507						0.68602				Dwarf WPASR : WT WPASR	# of proteins	% of proteins
P35979	60S ribosomal protein L12	0.0965208	0.0221293	0.00989652	5	0.22927	0.0671431	0.00365041	0.00210757	3	0.0543677		1.40933	0.126295	0.0729162	3	0.089613	1.00333	0.140898	0.0813477	3	0.14043		0.0965208	0.0478005		0.695633	0.711921	0.495235
Q9CR57	60S ribosomal protein L14	0.134285	0.00601217	0.00425125	2	0.0447718	0.085122	0.00350533	0.00202381	3	0.0411801																0.633892					< or = to 0.90	60	0.857143
Q9CPR4	60S ribosomal protein L17												1.6215	0.24678	0.1745	2	0.152193	1.06667	0.120683	0.0696762	3	0.11314						0.657827				between 0.91 to 1.09	3	0.0428571
P35980	60S ribosomal protein L18	0.137899	0.0144683	0.00723416	4	0.10492	0.128871	0.00963916	0.00556517	3	0.0747968																0.934536					> or = to 1.10	7	0.1
O09167	60S ribosomal protein L21												1.424	0.0636396	0.045	2	0.0446907	1.043	0.21527	0.124286	3	0.206395						0.732444				Total =	70
Q8BP67	60S ribosomal protein L24												2.65	0.104652	0.074	2	0.0394912	1.678	0.0754387	0.0435546	3	0.0449575						0.633208
P14115	60S ribosomal protein L27a	0.158368	0.0344812	0.0140769	6	0.217728	0.123682	0.0135825	0.00960425	2	0.109817																0.78098
O55142	60S ribosomal protein L35a												1.1595	0.0162635	0.0115	2	0.0140263	0.783	0.0678159	0.0391535	3	0.0866104						0.675291
P47911	60S ribosomal protein L6	0.192158	0.046883	0.0191399	6	0.243982	0.159076	0.00340191	0.00240552	2	0.0213854																0.827842
P12970	60S ribosomal protein L7a	0.129427	0.00656692	0.00328346	4	0.0507385	0.128749	0.0222922	0.0111461	4	0.173145		1.689	0.277186	0.196	2	0.164112	0.878	0.0141421	0.01	2	0.0161072		0.129427	0.0669281		0.994763	0.519834	0.517112
P51410	60S ribosomal protein L9												1.6335	0.252437	0.1785	2	0.154538	1.12033	0.16626	0.0959902	3	0.148402						0.685848
P20029	78 kDa glucose-regulated protein	0.280701	0.0156699	0.00639722	6	0.0558242	0.160637	0.0291098	0.011884	6	0.181215		1.07533	0.125301	0.0723425	3	0.116523	0.519333	0.0440151	0.0254122	3	0.0847532		0.280701	0.0775797		0.572269	0.482951	0.276378
Q8CAY6	Acetyl-CoA acetyltransferase, cytosolic	0.202203	0.0235842	0.00962822	6	0.116636	0.128765	0.0308912	0.0126113	6	0.239903		2.85367	0.511443	0.295282	3	0.179223	3.50333	0.174701	0.100863	3	0.049867		0.202203	0.15808		0.63681	1.22766	0.781786
Q99KI0	Aconitate hydratase, mitochondrial												1.641	0.430591	0.248602	3	0.262396	2.063	0.197517	0.114037	3	0.0957427						1.25716
P68134	Actin, alpha skeletal muscle	0.195818	0.0340388	0.0138963	6	0.173828	0.116264	0.0179622	0.00733305	6	0.154495		2.228	0.632368	0.365098	3	0.283828	1.291	0.0137477	0.00793725	3	0.0106489		0.195818	0.0673686		0.593736	0.579443	0.344036
P63260	Actin, cytoplasmic 2	0.196574	0.0317109	0.0129459	6	0.161318	0.121404	0.0180539	0.00737049	6	0.14871																0.617599
P31786	Acyl-CoA-binding protein	0.222329	0.00879807	0.00393462	5	0.0395724	0.127796	0.0360021	0.0161007	5	0.281716		1.77533	0.310013	0.178986	3	0.174623	1.22533	0.139346	0.0804515	3	0.113721		0.222329	0.0882048		0.574808	0.690199	0.396732
Q91VA0	Acyl-coenzyme A synthetase ACSM1, mitochondrial												3.10067	0.168423	0.0972391	3	0.0543183	1.2105	0.11243	0.0795	2	0.092879						0.3904
Q8BWN8	Acyl-coenzyme A thioesterase 4												2.416	0.192333	0.136	2	0.079608	1.9165	0.184555	0.1305	2	0.0962979						0.793253
P55264	Adenosine kinase	0.221535	0.0401948	0.0164094	6	0.181438	0.136677	0.0209487	0.00855225	6	0.153272																0.616954
P50247	Adenosylhomocysteinase	0.202975	0.0315402	0.0128762	6	0.155389	0.129986	0.0244221	0.00997026	6	0.187883		2.69267	0.437847	0.252791	3	0.162607	4.88867	0.431836	0.249321	3	0.0883341		0.202975	0.235995		0.640401	1.81555	1.16268
Q9WTP6	Adenylate kinase 2, mitochondrial	0.139219	0.0226827	0.0113413	4	0.162928	0.0871461	0.0188198	0.00940992	4	0.215957		1.495	0.00141421	0.001	2	0.000945962	1.58267	0.0438444	0.0253136	3	0.0277029		0.139219	0.0922563		0.625964	1.05864	0.662671
A2AS89	Agmatinase, mitochondrial												5.7055	1.39088	0.9835	2	0.243779	4.76067	0.478011	0.27598	3	0.100408						0.8344
Q8QZR5	Alanine aminotransferase 1	0.400057	0.0389079	0.019454	4	0.0972559	0.230895	0.0288195	0.0117655	6	0.124816																0.577155
Q9JII6	Alcohol dehydrogenase [NADP(+)]	0.179582	0.0129212	0.00646062	4	0.0719519	0.100965	0.0196987	0.00984934	4	0.195104																0.562224
P00329	Alcohol dehydrogenase 1	0.175274	0.0124575	0.00508575	6	0.0710745	0.114377	0.029367	0.011989	6	0.256756		3.89	0.198779	0.114765	3	0.0510999	4.93567	1.4482	0.83612	3	0.293416		0.175274	0.145122		0.652561	1.26881	0.827975
Q8BH00	Aldehyde dehydrogenase family 8 member A1	0.192482	0.028304	0.0115551	6	0.147048	0.112132	0.0213077	0.00869885	6	0.190023																0.582561
O35945	Aldehyde dehydrogenase, cytosolic 1	0.263867	0.0177474	0.00887369	4	0.0672587	0.156398	0.0339525	0.0196025	3	0.21709																0.592715
P47738	Aldehyde dehydrogenase, mitochondrial	0.473431	0.0163306	0.00816529	4	0.0344941	0.285813	0.0776972	0.0317197	6	0.271846																0.603706
Q9DBF1	Alpha-aminoadipic semialdehyde dehydrogenase												2.11067	0.129326	0.0746667	3	0.0612728	3.37233	0.711648	0.41087	3	0.211025						1.59776
P17182	Alpha-enolase	0.213337	0.0560893	0.0228984	6	0.262914	0.109794	0.0246074	0.0100459	6	0.224124		1.187	0.132525	0.0765136	3	0.111647	1.17533	0.0306649	0.0177044	3	0.0260903		0.213337	0.108715		0.514649	0.990171	0.50959
Q00623	Apolipoprotein A-I												3.2755	0.78701	0.5565	2	0.240272	2.474	0.335585	0.19375	3	0.135645						0.755305
Q9Z0X1	Apoptosis-inducing factor 1, mitochondrial												1.99167	0.100898	0.0582533	3	0.0506599	2.3095	0.125158	0.0885	2	0.0541926						1.15958
Q61176	Arginase-1												2.49267	0.266988	0.154145	3	0.107109	1.85867	0.225025	0.129918	3	0.121068						0.745654
Q91YI0	Argininosuccinate lyase												2.44267	0.256971	0.148363	3	0.105201	3.054	0.398323	0.229972	3	0.130427						1.25027
P16460	Argininosuccinate synthase	0.234982	0.0250066	0.0102089	6	0.106419	0.127932	0.0282998	0.0115534	6	0.22121		3.02867	0.433205	0.250111	3	0.143035	4.67133	0.237372	0.137047	3	0.0508146		0.234982	0.197319		0.544432	1.54237	0.839717
P05201	Aspartate aminotransferase, cytoplasmic												4.693	0.19799	0.14	2	0.0421883	4.38333	1.23223	0.711427	3	0.281117						0.934015
P05202	Aspartate aminotransferase, mitochondrial	0.145015	0.0144337	0.00645494	5	0.0995326	0.0838124	0.0124716	0.0050915	6	0.148803																0.577958
Q03265	ATP synthase subunit alpha, mitochondrial	0.152189	0.0214031	0.00873779	6	0.140636	0.0950032	0.020669	0.00843808	6	0.217561		2.50567	0.38189	0.220485	3	0.152411	2.67833	0.112784	0.0651161	3	0.0421099		0.152189	0.10155		0.624247	1.06891	0.667264
P56480	ATP synthase subunit beta, mitochondrial	0.134058	0.00938605	0.00383184	6	0.0700146	0.0864179	0.0145145	0.00592552	6	0.167957		2.37233	0.102846	0.0593783	3	0.0433523	2.51933	0.10152	0.0586127	3	0.0402964		0.134058	0.0917727		0.644628	1.06196	0.684572
Q9DCX2	ATP synthase subunit d, mitochondrial	0.13888	0.0368823	0.0184411	4	0.26557	0.0946531	0.0141858	0.00709289	4	0.149871		1.79167	0.0772615	0.0446069	3	0.0431227	1.868	0.413581	0.238781	3	0.221403		0.13888	0.0986858		0.681548	1.0426	0.710585
Q06185	ATP synthase subunit e, mitochondrial												2.02067	0.0908424	0.0524479	3	0.0449566	2.61267	0.370344	0.213818	3	0.141749						1.29297
Q9DB20	ATP synthase subunit O, mitochondrial												1.904	0.152935	0.0882968	3	0.0803228	2.36933	0.368	0.212465	3	0.155318						1.2444
P97450	ATP synthase-coupling factor 6, mitochondrial	0.151797	0.0123132	0.00550664	5	0.0811166	0.0794195	0.0127464	0.00637322	4	0.160495																0.523197
Q01339	Beta-2-glycoprotein 1												1.436	0.141926	0.081941	3	0.0988343	1.238	0.0749533	0.053	2	0.0605439						0.862117
Q8BFZ3	Beta-actin-like protein 2	0.198666	0.033536	0.013691	6	0.168806	0.119857	0.0252918	0.0103253	6	0.211016																0.603311
O35490	Betaine--homocysteine S-methyltransferase 1	0.23197	0.0336357	0.0137317	6	0.145	0.127493	0.0227694	0.00929557	6	0.178594		6.524	1.02741	0.593175	3	0.157481	12.291	1.82291	1.05245	3	0.148312		0.23197	0.240192		0.549609	1.88397	1.03545
Q8VC30	Bifunctional ATP-dependent dihydroxyacetone kinase/FAD-AMP lyase (cyclizing)												3.32933	0.498055	0.287552	3	0.149596	1.482	0.0926337	0.0534821	3	0.0625059						0.445134
P34914	Bifunctional epoxide hydrolase 2												1.89733	0.184893	0.106748	3	0.0974488	2.61533	0.354628	0.204745	3	0.135596						1.37843
Q8C196	Carbamoyl-phosphate synthase [ammonia], mitochondrial	0.184754	0.037221	0.0151954	6	0.201462	0.0999456	0.0243782	0.00995234	6	0.243914																0.540966
P16015	Carbonic anhydrase 3	0.152834	0.0103898	0.00519492	4	0.0679811	0.0987862	0.0280236	0.0140118	4	0.28368		5.84467	0.721447	0.416528	3	0.123437	11.4783	1.644	0.949161	3	0.143226		0.152834	0.194006		0.646361	1.9639	1.26939
Q8VCT4	Carboxylesterase 1D	0.241548	0.0344542	0.0140659	6	0.142639	0.129835	0.027245	0.0111227	6	0.209844		4.83467	0.637908	0.368296	3	0.131945	7.04667	0.591423	0.341458	3	0.0839295		0.241548	0.189238		0.53751	1.45753	0.783437
P24270	Catalase	0.4373	0.0293202	0.0146601	4	0.0670483	0.192975	0.0392216	0.0160121	6	0.203247		2.07367	0.108744	0.0627836	3	0.0524406	2.25733	0.236276	0.136414	3	0.10467		0.4373	0.210067		0.441287	1.08857	0.480373
Q91WS0	CDGSH iron-sulfur domain-containing protein 1												3.041	0.27886	0.161	3	0.0917002	2.79567	0.537467	0.310306	3	0.19225						0.919325
Q8BJ64	Choline dehydrogenase, mitochondrial												1.83767	0.0960278	0.0554417	3	0.0522553	2.93067	0.212829	0.122877	3	0.0726215						1.59478
P18760	Cofilin-1												1.44433	0.133275	0.0769466	3	0.0922747	0.964	0.233058	0.134556	3	0.241761						0.667436
Q9CQ69	Cytochrome b-c1 complex subunit 8												1.87067	0.408879	0.236067	3	0.218574	2.90633	0.392207	0.226441	3	0.134949						1.55364
P56395	Cytochrome b5	0.270657	0.00684646	0.00279505	6	0.0252957	0.125234	0.0229254	0.00935924	6	0.18306		2.487	0.586141	0.338409	3	0.235682	3.67833	0.170218	0.0982757	3	0.046276		0.270657	0.185224		0.462704	1.47902	0.68435
Q9CQX2	Cytochrome b5 type B												1.88633	0.200403	0.115703	3	0.106239	1.328	0.152542	0.08807	3	0.114866						0.704011
P19783	Cytochrome c oxidase subunit 4 isoform 1, mitochondrial	0.162691	0.0226593	0.00925063	6	0.139278	0.0925933	0.0170047	0.00694215	6	0.18365		1.75767	0.297803	0.171936	3	0.169431	1.71733	0.158954	0.0917721	3	0.0925585		0.162691	0.0904686		0.569136	0.977053	0.556076
P12787	Cytochrome c oxidase subunit 5A, mitochondrial	0.187693	0.0320996	0.0143554	5	0.171022	0.103167	0.0233213	0.0116607	4	0.226055																0.549657
P19536	Cytochrome c oxidase subunit 5B, mitochondrial												1.894	0.0355949	0.0205508	3	0.0187935	1.77567	0.225868	0.130405	3	0.127202						0.937522
P43024	Cytochrome c oxidase subunit 6A1, mitochondrial												2.00033	0.138933	0.0802129	3	0.0694548	1.96767	0.0535288	0.0309049	3	0.0272042						0.983669
P56391	Cytochrome c oxidase subunit 6B1	0.16597	0.0218703	0.00978071	5	0.131773	0.101044	0.0111659	0.00455845	6	0.110506																0.608808
Q64458	Cytochrome P450 2C29	0.592464	0.0696877	0.0402342	3	0.117624	0.309476	0.0652346	0.0266319	6	0.21079																0.522354
P24456	Cytochrome P450 2D10	0.485282	0.0210931	0.0105466	4	0.0434656	0.272091	0.0368339	0.0184169	4	0.135373																0.560686
Q9CPY7	Cytosol aminopeptidase	0.294025	0.0487334	0.0198953	6	0.165746	0.163506	0.0302798	0.0123617	6	0.185191																0.556096
Q80XN0	D-beta-hydroxybutyrate dehydrogenase, mitochondrial	0.147556	0.00936381	0.0054062	3	0.0634593	0.0795948	0.00666608	0.00384867	3	0.0837503																0.53942
O35215	D-dopachrome decarboxylase	0.175026	0.0129844	0.00580681	5	0.0741857	0.0913678	0.0158253	0.00646065	6	0.173204		2.77433	0.276066	0.159387	3	0.0995071	2.75667	0.161029	0.0929701	3	0.0584144		0.175026	0.090786		0.522025	0.993632	0.518701
Q8CHT0	Delta-1-pyrroline-5-carboxylate dehydrogenase, mitochondrial	0.155916	0.00601199	0.00245438	6	0.0385591	0.0911495	0.0138591	0.00565794	6	0.152048		3.99067	0.480093	0.277182	3	0.120304	3.637	0.114503	0.0661085	3	0.0314829		0.155916	0.0830715		0.584606	0.911377	0.532796
O08749	Dihydrolipoyl dehydrogenase, mitochondrial												4.17433	1.15326	0.665834	3	0.276274	4.045	0.447601	0.258423	3	0.110655						0.969017
Q8BVI4	Dihydropteridine reductase	0.197575	0.0174189	0.00870945	4	0.0881636	0.127938	0.0299474	0.0149737	4	0.234077																0.647544
Q99LC5	Electron transfer flavoprotein subunit alpha, mitochondrial	0.159814	0.00256464	0.00128232	4	0.0160477	0.085076	0.00848794	0.00424397	4	0.0997688		5.9875	1.64968	1.1665	2	0.275521	7.04267	1.64465	0.949536	3	0.233526		0.159814	0.100069		0.532345	1.17623	0.626159
Q9DCW4	Electron transfer flavoprotein subunit beta	0.152689	0.00678675	0.00339337	4	0.0444483	0.0816741	0.0128835	0.00576166	5	0.157742																0.534906
P10126	Elongation factor 1-alpha 1	0.202763	0.018885	0.00770975	6	0.0931382	0.138586	0.0238297	0.00972844	6	0.171949		5.60333	0.602478	0.347841	3	0.107521	4.28933	0.128943	0.0744454	3	0.0300613		0.202763	0.106087		0.683489	0.765497	0.523208
P42125	Enoyl-CoA delta isomerase 1, mitochondrial												2.133	0.272943	0.193	2	0.127962	2.0615	0.0770746	0.0545	2	0.0373876						0.966479
Q8BH95	Enoyl-CoA hydratase, mitochondrial	0.16376	0.0155824	0.0077912	4	0.0951537	0.102608	0.0160853	0.00804266	4	0.156765																0.626572
Q9D172	ES1 protein homolog, mitochondrial												4.2325	0.480126	0.3395	2	0.113438	5.07933	0.71476	0.412667	3	0.140719						1.20008
P12710	Fatty acid-binding protein, liver	0.185504	0.0196784	0.00803367	6	0.106081	0.105174	0.023167	0.00945788	6	0.220273		3.593	0.193729	0.11185	3	0.0539185	1.04733	0.129342	0.0746756	3	0.123496		0.185504	0.0306574		0.566963	0.291493	0.165266
P29391	Ferritin light chain 1	0.201023	0.0439074	0.0219537	4	0.218419	0.10447	0.0203302	0.0117376	3	0.194603		4.308	0.916893	0.529368	3	0.212835	3.28167	0.351767	0.203093	3	0.107192		0.201023	0.0795812		0.519691	0.761761	0.39588
Q91XD4	Formimidoyltransferase-cyclodeaminase	0.202036	0.0138344	0.00564787	6	0.0684751	0.117643	0.0181003	0.00738942	6	0.153858		3.538	0.340818	0.196771	3	0.0963307	5.229	0.598027	0.345271	3	0.114367		0.202036	0.173871		0.582288	1.47795	0.860594
Q9QXD6	Fructose-1,6-bisphosphatase 1	0.228455	0.0220177	0.0110088	4	0.0963764	0.1225	0.0272633	0.0136317	4	0.222558		2.505	0.246957	0.142581	3	0.0985858	2.33933	0.159177	0.0919009	3	0.0680438		0.228455	0.114398		0.536209	0.933866	0.500747
Q91Y97	Fructose-bisphosphate aldolase B	0.350935	0.0239242	0.00976702	6	0.0681729	0.199938	0.0334111	0.01364	6	0.167108																0.569729
P97807	Fumarate hydratase, mitochondrial												2.02267	0.133751	0.0772212	3	0.0661261	3.72333	0.165543	0.095576	3	0.0444608						1.8408
P35505	Fumarylacetoacetase	0.173693	0.00984168	0.00440133	5	0.0566614	0.105187	0.017818	0.00727416	6	0.169394		3.817	0.599857	0.346328	3	0.157154	2.923	0.153561	0.0886585	3	0.0525354		0.173693	0.0805504		0.605591	0.765785	0.463752
P06745	Glucose-6-phosphate isomerase												0.744667	0.0809588	0.0467416	3	0.108718	0.819	0.0296985	0.021	2	0.0362619						1.09982
O08795	Glucosidase 2 subunit beta												1.26933	0.0677963	0.0391422	3	0.0534109	1.15	0.256556	0.148123	3	0.223092						0.905987
P26443	Glutamate dehydrogenase 1, mitochondrial	0.137363	0.0190058	0.0077591	6	0.138362	0.0813905	0.0108417	0.0044261	6	0.133206		1.95867	0.561881	0.324402	3	0.286869	0.926	0.131822	0.0761074	3	0.142356		0.137363	0.038479		0.592522	0.472771	0.280127
P15105	Glutamine synthetase	0.265365	0.0292759	0.0130926	5	0.110323	0.129238	0.0332942	0.0135923	6	0.25762		8.10233	0.522431	0.301626	3	0.0644791	2.34567	0.0631295	0.0364478	3	0.0269132		0.265365	0.037415		0.487019	0.289505	0.140994
P13745	Glutathione S-transferase A1	0.175261	0.0108416	0.0054208	4	0.0618598	0.102407	0.027701	0.0138505	4	0.270498		1.589	0.130108	0.092	2	0.0818802	2.44633	0.117377	0.0677676	3	0.0479807		0.175261	0.15766		0.584314	1.53954	0.899577
P30115	Glutathione S-transferase A3	0.155359	0.00630575	0.00315287	4	0.0405883	0.0934886	0.0199394	0.00996968	4	0.213281		1.845	0.42285	0.299	2	0.229187	2.67733	0.169013	0.0975796	3	0.0631273		0.155359	0.135664		0.601759	1.45113	0.87323
P24472	Glutathione S-transferase A4	0.192683	0.0149725	0.00748624	4	0.0777052	0.104163	0.0291974	0.0145987	4	0.280305																0.540593
P10649	Glutathione S-transferase Mu 1	0.174265	0.0121083	0.00605416	4	0.0694822	0.108634	0.0245115	0.0122557	4	0.225633		0.7205	0.142128	0.1005	2	0.197264	1.14133	0.146712	0.0847041	3	0.128544		0.174265	0.172086		0.623385	1.58409	0.987494
P15626	Glutathione S-transferase Mu 2	0.167347	0.0114069	0.00570343	4	0.0681629	0.100095	0.0230988	0.0115494	4	0.230768		0.7825	0.143543	0.1015	2	0.183441	1.13533	0.155699	0.0898931	3	0.13714		0.167347	0.145229		0.598129	1.45091	0.867829
P19639	Glutathione S-transferase Mu 3												0.9725	0.0756604	0.0535	2	0.0777999	1.34433	0.115075	0.0664388	3	0.0856003						1.38235
Q80W21	Glutathione S-transferase Mu 7	0.167347	0.0114069	0.00570343	4	0.0681629	0.100095	0.0230988	0.0115494	4	0.230768		0.7825	0.143543	0.1015	2	0.183441	1.13533	0.155699	0.0898931	3	0.13714		0.167347	0.145229		0.598129	1.45091	0.867829
O09131	Glutathione S-transferase omega-1												2.4315	0.215668	0.1525	2	0.0886973	3.589	0.338	0.195144	3	0.0941767						1.47604
P19157	Glutathione S-transferase P 1	0.169563	0.0119996	0.00599981	4	0.0707681	0.108649	0.0279756	0.0139878	4	0.257486																0.640759
P16858	Glyceraldehyde-3-phosphate dehydrogenase												3.26633	0.180594	0.104266	3	0.0552896	3.726	0.217018	0.125296	3	0.0582443						1.14073
Q9QXF8	Glycine N-methyltransferase	0.162606	0.0142549	0.00712744	4	0.0876651	0.101332	0.0236064	0.0118032	4	0.232961																0.623174
Q91Z53	Glyoxylate reductase/hydroxypyruvate reductase	0.274848	0.0764275	0.0540424	2	0.278072	0.123101	0.0267707	0.0133854	4	0.217469																0.44789
Q9WTP7	GTP:AMP phosphotransferase AK3, mitochondrial	0.214597	0.0526807	0.0263403	4	0.245486	0.134012	0.0120174	0.00849755	2	0.0896737																0.624481
P16627	Heat shock 70 kDa protein 1-like												1.67833	0.13519	0.078052	3	0.0805501	1.04033	0.0428991	0.0247678	3	0.0412359						0.619861
P63017	Heat shock cognate 71 kDa protein	0.33106	0.0160944	0.00657051	6	0.0486147	0.221155	0.025417	0.0103764	6	0.114928		2.28033	0.672396	0.388208	3	0.294867	1.36833	0.103016	0.0594764	3	0.0752859		0.33106	0.132706		0.668021	0.600058	0.400851
P01942	Hemoglobin subunit alpha	0.0335185	0.00701105	0.00286225	6	0.209169	0.0294102	0.00834853	0.00340827	6	0.283865		0.944	0.149973	0.0865871	3	0.15887	1.234	0.247055	0.142637	3	0.200206		0.0335185	0.0384452		0.877432	1.3072	1.14698
P02088	Hemoglobin subunit beta-1	0.0291158	0.00488799	0.00199551	6	0.167881	0.0213465	0.00327154	0.0013356	6	0.153259		0.903	0.122192	0.0705479	3	0.135318	1.092	0.15199	0.0877515	3	0.139185		0.0291158	0.0258143		0.733158	1.2093	0.88661
P02089	Hemoglobin subunit beta-2												1.00167	0.248194	0.143295	3	0.247781	1.18033	0.175169	0.101134	3	0.148407						1.17837
P70349	Histidine triad nucleotide-binding protein 1												1.793	0.389901	0.22511	3	0.217457	1.975	0.128503	0.0741912	3	0.0650648						1.10151
Q9D0S9	Histidine triad nucleotide-binding protein 2, mitochondrial	0.195995	0.0182452	0.0105339	3	0.0930898	0.120569	0.0195844	0.00875843	5	0.162433		4.81167	0.99371	0.573719	3	0.206521	6.68167	0.745628	0.430489	3	0.111593		0.195995	0.167427		0.615165	1.38864	0.854242
P43274	Histone H1.4	0.0753679	0.00862752	0.00431376	4	0.114472	0.0529598	0.015985	0.00799249	4	0.301832																0.702684
P84244	Histone H3.3												4.6815	0.0544472	0.0385	2	0.0116303	5.0525	0.366988	0.2595	2	0.072635						1.07925
O09173	Homogentisate 1,2-dioxygenase	0.230136	0.0178396	0.00728299	6	0.0775175	0.132975	0.0321114	0.0131094	6	0.241485		3.479	0.059925	0.0345977	3	0.0172248	4.058	0.151321	0.107	2	0.0372895		0.230136	0.155106		0.577809	1.16643	0.673973
P54869	Hydroxymethylglutaryl-CoA synthase, mitochondrial	0.272957	0.0229169	0.00935577	6	0.0839578	0.135024	0.0218508	0.00892054	6	0.161829																0.494672
P40936	Indolethylamine N-methyltransferase												2.582	0.752362	0.532	2	0.291387	4.946	0.646149	0.373054	3	0.130641						1.91557
P85094	Isochorismatase domain-containing protein 2A, mitochondrial												3.11067	0.12815	0.0739872	3	0.0411968	3.37567	0.449418	0.259471	3	0.133135						1.08519
O88844	Isocitrate dehydrogenase [NADP] cytoplasmic												2.17033	0.573727	0.331241	3	0.26435	1.3	0.10332	0.0596518	3	0.0794768						0.598986
P54071	Isocitrate dehydrogenase [NADP], mitochondrial												2.31367	0.0865236	0.0499544	3	0.0373967	5.96933	0.0986425	0.0569512	3	0.0165249						2.58003
P11679	Keratin, type II cytoskeletal 8	0.146246	0.0357239	0.0145842	6	0.244272	0.102778	0.0291109	0.0118845	6	0.283241																0.702772
P06151	L-lactate dehydrogenase A chain	0.225633	0.065867	0.0329335	4	0.29192	0.141858	0.0345325	0.0199374	3	0.24343		1.075	0.270115	0.191	2	0.25127	1.176	0.228803	0.1321	3	0.194561		0.225633	0.155186		0.62871	1.09395	0.68778
P51174	Long-chain specific acyl-CoA dehydrogenase, mitochondrial	0.166942	0.017168	0.00767774	5	0.102838	0.106863	0.0299089	0.0122103	6	0.279881																0.640122
P14152	Malate dehydrogenase, cytoplasmic	0.185946	0.0114228	0.0057114	4	0.0614307	0.103299	0.0258263	0.0129131	4	0.250014																0.555534
P08249	Malate dehydrogenase, mitochondrial	0.138873	0.0128596	0.00642978	4	0.0925995	0.0924031	0.0070217	0.00351085	4	0.0759899		1.05	0.105314	0.060803	3	0.100299	1.25767	0.103365	0.0596778	3	0.082188		0.138873	0.110678		0.665378	1.19778	0.796975
P45952	Medium-chain specific acyl-CoA dehydrogenase, mitochondrial	0.185795	0.0381847	0.0170767	5	0.20552	0.144699	0.0216331	0.00883169	6	0.149505		2.176	0.0578878	0.0334215	3	0.0266029	3.54167	0.230847	0.13328	3	0.0651803		0.185795	0.235512		0.778807	1.6276	1.26759
O55022	Membrane-associated progesterone receptor component 1	0.411579	0.0466724	0.0330024	2	0.113399	0.254407	0.0681109	0.0481616	2	0.267724		1.3245	0.072832	0.0515	2	0.0549883	1.048	0.0185203	0.0106927	3	0.017672		0.411579	0.201297		0.618124	0.791242	0.489085
Q9EQ20	Methylmalonate-semialdehyde dehydrogenase [acylating], mitochondrial												9.764	2.22964	1.28729	3	0.228354	14.4927	2.81878	1.62742	3	0.194497						1.4843
Q91VS7	Microsomal glutathione S-transferase 1	0.21748	0.0079013	0.00322569	6	0.0363311	0.122286	0.0195507	0.00798153	6	0.159877																0.562284
Q3UIU2	NADH dehydrogenase [ubiquinone] 1 beta subcomplex subunit 6												0.148667	0.00802081	0.00463081	3	0.0539516	0.184333	0.00832666	0.0048074	3	0.0451718						1.23991
Q8CC86	Nicotinate phosphoribosyltransferase												2.963	0.163025	0.0941223	3	0.0550201	2.9085	0.460327	0.3255	2	0.158269						0.981606
P32020	Non-specific lipid-transfer protein												3.30567	0.394662	0.227858	3	0.11939	3.141	0.350527	0.202377	3	0.111597						0.950187
P15532	Nucleoside diphosphate kinase A	0.233453	0.0280795	0.0114634	6	0.120279	0.126509	0.0190183	0.00776419	6	0.150332		0.862667	0.10323	0.0595996	3	0.119663	0.840667	0.16484	0.0951706	3	0.196083		0.233453	0.123283		0.541902	0.974498	0.528082
Q01768	Nucleoside diphosphate kinase B	0.228152	0.030721	0.0125418	6	0.134652	0.121972	0.0197049	0.00804448	6	0.161553																0.534606
P11725	Ornithine carbamoyltransferase, mitochondrial	0.14419	0.00827497	0.00413748	4	0.0573893	0.0846217	0.00953049	0.00476524	4	0.112625																0.586876
P17742	Peptidyl-prolyl cis-trans isomerase A	0.25046	0.0269966	0.0110213	6	0.107788	0.14742	0.0236157	0.00964108	6	0.160193		1.246	0.359409	0.207505	3	0.28845	0.982	0.0615386	0.0355293	3	0.0626666		0.25046	0.116185		0.588597	0.788122	0.463886
P24369	Peptidyl-prolyl cis-trans isomerase B	0.264306	0.0415574	0.0207787	4	0.157232	0.145749	0.0198867	0.0114816	3	0.136445																0.551439
P35700	Peroxiredoxin-1	0.348678	0.0953074	0.0389091	6	0.27334	0.163819	0.0330887	0.0165444	4	0.201983																0.46983
P99029	Peroxiredoxin-5, mitochondrial	0.187975	0.0145069	0.00592242	6	0.0771747	0.110524	0.0201912	0.00824302	6	0.182686																0.587972
O08709	Peroxiredoxin-6												1.682	0.263044	0.186	2	0.156387	2.50767	0.466766	0.269487	3	0.186136						1.49088
Q9R0H0	Peroxisomal acyl-coenzyme A oxidase 1	0.229083	0.0682033	0.0305015	5	0.297723	0.128684	0.0341149	0.0139274	6	0.265107		2.91533	0.348668	0.201304	3	0.119598	7.15267	0.727984	0.420302	3	0.101778		0.229083	0.315721		0.561734	2.45346	1.37819
Q9DBM2	Peroxisomal bifunctional enzyme	0.233132	0.0391874	0.0159982	6	0.168091	0.173276	0.0472154	0.0192756	6	0.272487		2.02833	0.188006	0.108545	3	0.09269	1.599	0.001	0.00057735	3	0.000625391		0.233132	0.136599		0.743253	0.788332	0.58593
P09411	Phosphoglycerate kinase 1	0.186185	0.0285057	0.0127481	5	0.153104	0.10876	0.0302424	0.0123464	6	0.278067		1.62067	0.252615	0.145847	3	0.155871	1.92867	0.220205	0.127136	3	0.114175		0.186185	0.129429		0.584148	1.19005	0.695163
Q9DBA8	Probable imidazolonepropionase												2.597	0.502046	0.355	2	0.193318	3.516	0.609757	0.352043	3	0.173423						1.35387
P62962	Profilin-1	0.259824	0.0431535	0.0215767	4	0.166087	0.178709	0.0151693	0.0067839	5	0.0848826		1.286	0.115326	0.0665833	3	0.0896778	0.912333	0.0807733	0.0466345	3	0.0885349		0.259824	0.126782		0.687808	0.709435	0.487955
O35129	Prohibitin-2	0.122346	0.0193178	0.0111531	3	0.157895	0.0678296	0.0140235	0.00809646	3	0.206746																0.554409
P09103	Protein disulfide-isomerase	0.293723	0.0305884	0.0136795	5	0.10414	0.136294	0.0401902	0.0164076	6	0.294879		0.865	0.008	0.0046188	3	0.00924855	0.633667	0.0640495	0.036979	3	0.101078		0.293723	0.0998437		0.464022	0.732563	0.339925
P27773	Protein disulfide-isomerase A3	0.268645	0.0259765	0.0106048	6	0.0966944	0.136602	0.0248361	0.0101393	6	0.181814		1.12133	0.069407	0.0400722	3	0.0618969	0.642	0.0363731	0.021	3	0.0566559		0.268645	0.0782093		0.508486	0.572533	0.291125
P08003	Protein disulfide-isomerase A4												1.21233	0.0745006	0.0430129	3	0.0614522	0.747	0.0450777	0.0260256	3	0.060345						0.616167
Q99LX0	Protein DJ-1	0.182145	0.0212837	0.0106419	4	0.116851	0.106067	0.0270955	0.0135478	4	0.255458		2.235	0.00282843	0.002	2	0.00126552	3.58033	0.37516	0.216599	3	0.104784		0.182145	0.169912		0.58232	1.60194	0.932841
O55125	Protein NipSnap homolog 1												2.142	0.438406	0.31	2	0.204671	2.32367	0.0603352	0.0348345	3	0.0259655						1.08481
P26043	Radixin												4.92667	1.30431	0.753043	3	0.264745	5.668	1.46608	0.846443	3	0.25866						1.15047
Q64374	Regucalcin	0.165396	0.00870368	0.00435184	4	0.0526231	0.0948945	0.0195777	0.00978884	4	0.20631																0.57374
P24549	Retinal dehydrogenase 1	0.237182	0.0261791	0.0106876	6	0.110376	0.147052	0.0278323	0.0113625	6	0.189268																0.619998
P52760	Ribonuclease UK114	0.175736	0.0150449	0.00672828	5	0.0856108	0.0998103	0.0218566	0.00892291	6	0.218981																0.567956
Q91X83	S-adenosylmethionine synthase isoform type-1	0.467776	0.080617	0.0465442	3	0.172341	0.240118	0.0462488	0.018881	6	0.192608																0.513319
Q91WS4	S-methylmethionine--homocysteine S-methyltransferase BHMT2	0.24783	0.0315621	0.0128852	6	0.127354	0.134031	0.0253072	0.0103316	6	0.188816		5.25867	0.876171	0.505858	3	0.166615	11.3387	1.85266	1.06964	3	0.163393		0.24783	0.288995		0.540817	2.15619	1.1661
P17563	Selenium-binding protein 1	0.195381	0.0119032	0.00485947	6	0.0609231	0.115064	0.0230346	0.00940383	6	0.20019		1.85933	0.0136504	0.00788106	3	0.00734155	2.61767	0.322863	0.186405	3	0.12334		0.195381	0.161993		0.588919	1.40785	0.829111
Q64105	Sepiapterin reductase	0.161048	0.0181135	0.0104579	3	0.112473	0.112838	0.00774545	0.00447184	3	0.068642																0.700651
Q921I1	Serotransferrin	0.724057	0.168193	0.0840966	4	0.232293	0.701643	0.184578	0.106566	3	0.263065		1.516	0.114752	0.066252	3	0.0756939	1.15667	0.0660328	0.0381241	3	0.0570889		0.724057	0.535335		0.969044	0.762973	0.739354
P07724	Serum albumin												1.039	0.214586	0.123891	3	0.206531	1.20933	0.10152	0.0586127	3	0.0839472						1.16394
Q07417	Short-chain specific acyl-CoA dehydrogenase, mitochondrial												2.79433	0.331156	0.191193	3	0.11851	2.628	0.238954	0.13796	3	0.0909262						0.940475
P62317	Small nuclear ribonucleoprotein Sm D2												0.628	0.01	0.0057735	3	0.0159236	0.606667	0.0395011	0.0228059	3	0.0651116						0.96603
Q64442	Sorbitol dehydrogenase	0.183602	0.0149489	0.00610284	6	0.0814198	0.111306	0.019363	0.0079049	6	0.173961		2.61567	0.734151	0.423862	3	0.280674	2.64733	0.229012	0.13222	3	0.0865065		0.183602	0.112654		0.606237	1.01211	0.613576
P38647	Stress-70 protein, mitochondrial	0.312377	0.0176611	0.0072101	6	0.0565377	0.235765	0.0290915	0.0118766	6	0.123392		1.39133	0.0815005	0.0470543	3	0.0585773	1.31533	0.0561456	0.0324157	3	0.0426855		0.312377	0.222886		0.754744	0.945376	0.713517
Q60864	Stress-induced-phosphoprotein 1												2.15633	0.320706	0.18516	3	0.148727	1.443	0.0353553	0.025	2	0.0245013						0.669192
Q9CQA3	Succinate dehydrogenase [ubiquinone] iron-sulfur subunit, mitochondrial	0.228678	0.019708	0.009854	4	0.0861822	0.143755	0.0246196	0.0123098	4	0.171261																0.628634
Q8BWF0	Succinate-semialdehyde dehydrogenase, mitochondrial												2.03067	0.329081	0.189995	3	0.162056	2.20167	0.296745	0.171326	3	0.134782						1.08421
Q9WUM5	Succinyl-CoA ligase [ADP/GDP-forming] subunit alpha, mitochondrial	0.142597	0.01797	0.010375	3	0.126019	0.0873848	0.0117671	0.00588357	4	0.134659																0.612808
Q8R086	Sulfite oxidase, mitochondrial												2.861	0.480833	0.34	2	0.168065	3.689	0.62084	0.439	2	0.168295						1.28941
P08228	Superoxide dismutase [Cu-Zn]	0.16664	0.010116	0.00412984	6	0.0607056	0.089715	0.0197163	0.00804914	6	0.219766		2.677	0.242802	0.140182	3	0.0906994	1.88233	0.0597188	0.0344787	3	0.0317259		0.16664	0.0630831		0.538375	0.70315	0.378559
P52196	Thiosulfate sulfurtransferase	0.166127	0.0111844	0.00559219	4	0.0673242	0.0896587	0.0111456	0.0055728	4	0.124311																0.539699
Q9DBB8	Trans-1,2-dihydrobenzene-1,2-diol dehydrogenase	0.167895	0.0265203	0.0153115	3	0.157958	0.120394	0.0270237	0.0135119	4	0.224461																0.717078
P40142	Transketolase												1.52267	0.240596	0.138908	3	0.158009	0.651333	0.149487	0.0863063	3	0.229509						0.427758
Q8BMS1	Trifunctional enzyme subunit alpha, mitochondrial												2.603	0.441052	0.254642	3	0.16944	2.001	0.364276	0.210315	3	0.182047						0.768728
Q99JY0	Trifunctional enzyme subunit beta, mitochondrial												1.79167	0.0467582	0.0269959	3	0.0260976	1.63433	0.109546	0.0632464	3	0.067028						0.912186
P17751	Triosephosphate isomerase	0.181195	0.0116506	0.00582532	4	0.064299	0.102586	0.0199304	0.00996518	4	0.19428		1.828	0.0735391	0.052	2	0.0402293	2.09733	0.0712484	0.0411353	3	0.0339709		0.181195	0.1177		0.566162	1.14734	0.649579
P68037	Ubiquitin-conjugating enzyme E2 L3												1.25533	0.104175	0.0601452	3	0.0829856	1.33367	0.134664	0.0777482	3	0.100973						1.0624
Q64435	UDP-glucuronosyltransferase 1-6	0.197615	0.0102129	0.00510643	4	0.0516807	0.0967904	0.0282551	0.0126361	5	0.291921		2.86967	0.292664	0.16897	3	0.101985	2.66	0.229103	0.162	2	0.0861288		0.197615	0.0897186		0.489794	0.926937	0.454008
P25688	Uricase	0.283511	0.0251887	0.0125944	4	0.0888457	0.1503	0.0272758	0.0136379	4	0.181475																0.530139
Q8VC12	Urocanate hydratase	0.199605	0.0110882	0.00452675	6	0.0555508	0.131841	0.037023	0.0151146	6	0.280816																0.660508
Q91ZJ5	UTP--glucose-1-phosphate uridylyltransferase	0.261163	0.0551747	0.0246749	5	0.211265	0.148203	0.0217384	0.00887466	6	0.14668		1.33133	0.100803	0.0581989	3	0.0757162	4.555	0.555786	0.393	2	0.122017		0.261163	0.507059		0.567473	3.42138	1.94154
P21614	Vitamin D-binding protein												1.5215	0.0106066	0.0075	2	0.00697115	1.1695	0.324562	0.2295	2	0.277522						0.768649

## Sheet: Snell_Peptide_f
Protein Accession#	Protein Name	Peptide						Value	f (Fraction new)
		Sequence	Modifications	Mass	n	Charge	Target RT	Group	Het/WT	Het/WT	Het/WT	Het/WT	Het/WT	Het/WT	Dwarf	Dwarf	Dwarf	Dwarf	Dwarf	Dwarf
								Animal #	1054	1053	1052	1051	1050	1049	1062	1061	1060	1059	1058	1057
								Days Labeled	1	1	2	2	4	4	1	1	2	2	4	4
P61255	60S ribosomal protein L26	1+MKFNPFVTSDR	none	1340.66	15	3	10.25										0.242	0.172
P61255	60S ribosomal protein L26	1+MKFNPFVTSDR	none	1340.65	15	3	10.25				0.217		0.371	0.344
P62754	40S ribosomal protein S6	1+MKLNISFPATGCQK	C:Carbamidomethylation	1593.8	23	3	10.42					0.185
P99027	60S acidic ribosomal protein P2	1+MRYVASYLLAALGGNSSPSAK	none	2155.11	43	3	12.01							0.032
Q9R0H0	Peroxisomal acyl-coenzyme A oxidase 1	10+AAATFNPELITHILDGSPENTR	none	2366.17	46	3	12.45										0.335
Q9R0H0	Peroxisomal acyl-coenzyme A oxidase 1	10+AAATFNPELITHILDGSPENTR	none	2366.18	46	3	12.45								0.097
Q9R0H0	Peroxisomal acyl-coenzyme A oxidase 1	10+AAATFNPELITHILDGSPENTR	none	2366.19	46	4	12.45												0.38
Q9R0H0	Peroxisomal acyl-coenzyme A oxidase 1	10+AAATFNPELITHILDGSPENTR	none	2366.19	46	3	12.45												0.389	0.374
Q9R0H0	Peroxisomal acyl-coenzyme A oxidase 1	10+AAATFNPELITHILDGSPENTR	none	2366.18	46	3	12.45		0.186	0.179	0.402			0.806					0.367
Q9R0H0	Peroxisomal acyl-coenzyme A oxidase 1	10+AAATFNPELITHILDGSPENTRR	none	2522.28	49	4	11.93												0.383	0.396
Q9R0H0	Peroxisomal acyl-coenzyme A oxidase 1	10+AAATFNPELITHILDGSPENTRR	none	2522.28	49	4	11.93								0.097		0.302
Q9R0H0	Peroxisomal acyl-coenzyme A oxidase 1	10+AAATFNPELITHILDGSPENTRR	none	2522.28	49	4	11.93		0.222	0.244	0.437
Q9D819	Inorganic pyrophosphatase	10+AAPFTLEYR	none	1066.55	20	2	10.33										0.263	0.208
Q9D819	Inorganic pyrophosphatase	10+AAPFTLEYR	none	1066.54	20	2	10.33				0.365	0.338	0.511	0.618						0.372
P28474	Alcohol dehydrogenase class-3	10+AAVAWEAGKPLSIEEIEVAPPK	none	2304.24	53	3	10.76												0.229
Q9WTP7	GTP:AMP phosphotransferase AK3, mitochondrial	10+AVIMGAPGSGKGTVSSR	none	1573.82	34	3	7.42											0.248
Q9WTP7	GTP:AMP phosphotransferase AK3, mitochondrial	10+AVIMGAPGSGKGTVSSR	none	1573.82	34	3	7.42						0.544
P62301	40S ribosomal protein S13	10+GLSQSALPYRR	none	1246.67	26	3	6.49					0.318	0.399	0.381						0.336
Q8VC28	Aldo-keto reductase family 1 member C13	10+LNDGHLIPALGFGTYKPK	none	1940.05	27	4	10.07										0.252
P70694	Estradiol 17 beta-dehydrogenase 5	10+LSDGHFIPILGFGTYAPQEVPK	none	2385.23	39	3	13.88												0.302
P70694	Estradiol 17 beta-dehydrogenase 5	10+LSDGHFIPILGFGTYAPQEVPK	none	2385.23	39	3	13.88						0.482
P70694	Estradiol 17 beta-dehydrogenase 5	10+LSDGHFIPILGFGTYAPQEVPK	none	2385.22	39	3	13.88		0.155	0.183
P70694	Estradiol 17 beta-dehydrogenase 5	10+LSDGHFIPILGFGTYAPQEVPK	none	2385.23	39	3	13.88										0.261	0.191
P70694	Estradiol 17 beta-dehydrogenase 5	10+LSDGHFIPILGFGTYAPQEVPK	none	2385.23	39	3	13.88		0.186			0.33
P70694	Estradiol 17 beta-dehydrogenase 5	10+LSDGHFIPILGFGTYAPQEVPK	none	2385.21	39	3	13.88				0.312			0.517						0.324
Q9DCS2	UPF0585 protein C16orf13 homolog	10+NKEPILSVLR	none	1167.69	18	3	10.38						0.591
Q9CQZ5	NADH dehydrogenase [ubiquinone] 1 alpha subcomplex subunit 6	10+QAAAAAASTSVKPIFSR	none	1674.9	44	3	7.51								0.085
Q9QXF8	Glycine N-methyltransferase	10+SLGVAAEGLPDQYADGEAAR	none	1988.94	53	2	9.78										0.222	0.132
Q9QXF8	Glycine N-methyltransferase	10+SLGVAAEGLPDQYADGEAAR	none	1988.94	53	3	9.78										0.239	0.145
Q9QXF8	Glycine N-methyltransferase	10+SLGVAAEGLPDQYADGEAAR	none	1988.94	53	2	9.78				0.255	0.225	0.48						0.294	0.271
Q9QXF8	Glycine N-methyltransferase	10+SLGVAAEGLPDQYADGEAAR	none	1988.94	53	3	9.78				0.262	0.224	0.451						0.275	0.278
Q9DCX2	ATP synthase subunit d, mitochondrial	10+TIDWVSFVEVMPQNQK	none	1919.94	26	3	14.27										0.208
P97450	ATP synthase-coupling factor 6, mitochondrial	100+FEVIDKPQS	none	1061.54	17	2	6.79								0.108	0.091	0.176
P97450	ATP synthase-coupling factor 6, mitochondrial	100+FEVIDKPQS	none	1061.54	17	2	6.79		0.215	0.184	0.322	0.335	0.492							0.256
O35215	D-dopachrome decarboxylase	100+FFPLEAWQIGK	none	1334.7	19	2	12.34								0.091	0.096	0.228	0.128
O35215	D-dopachrome decarboxylase	100+FFPLEAWQIGK	none	1334.7	19	2	12.34		0.164		0.301	0.306								0.281
P35979	60S ribosomal protein L12	100+HSGNITFDEIVNIAR	none	1684.85	29	3	12.11						0.269
P38647	Stress-70 protein, mitochondrial	100+LVGMPAKR	none	870.5	15	3	5.94												0.454
P12710	Fatty acid-binding protein, liver	100+SVTELNGDTITNTMTLGDIVYK	none	2384.16	26	3	11.49		0.264	0.208	0.364	0.394
P12710	Fatty acid-binding protein, liver	100+SVTELNGDTITNTMTLGDIVYK	none	2384.17	26	3	11.49		0.288	0.243	0.371	0.432	0.582
P12710	Fatty acid-binding protein, liver	100+SVTELNGDTITNTMTLGDIVYKR	none	2540.28	29	4	11.09						0.557
P12710	Fatty acid-binding protein, liver	100+SVTELNGDTITNTMTLGDIVYKR	none	2540.28	29	3	11.09		0.301		0.395									0.368
P12710	Fatty acid-binding protein, liver	100+SVTELNGDTITNTMTLGDIVYKR	none	2540.27	29	3	11.09		0.252		0.365	0.393	0.545	0.516
P12710	Fatty acid-binding protein, liver	100+SVTELNGDTITNTxmTLGDIVYK	m:Oxidized methionine	2400.17	26	2	10.38											0.289
P12710	Fatty acid-binding protein, liver	100+SVTELNGDTITNTxmTLGDIVYK	m:Oxidized methionine	2400.17	26	2	10.38		0.307
P12710	Fatty acid-binding protein, liver	100+SVTELNGDTITNTxmTLGDIVYK	m:Oxidized methionine	2400.17	26	3	10.38											0.283
P12710	Fatty acid-binding protein, liver	100+SVTELNGDTITNTxmTLGDIVYK	m:Oxidized methionine	2400.18	26	2	10.38									0.18	0.361	0.257
P12710	Fatty acid-binding protein, liver	100+SVTELNGDTITNTxmTLGDIVYK	m:Oxidized methionine	2400.17	26	3	10.38		0.306		0.421									0.398
P12710	Fatty acid-binding protein, liver	100+SVTELNGDTITNTxmTLGDIVYK	m:Oxidized methionine	2400.17	26	2	10.38		0.288	0.238	0.415	0.434
P12710	Fatty acid-binding protein, liver	100+SVTELNGDTITNTxmTLGDIVYK	m:Oxidized methionine	2400.17	26	3	10.38								0.198	0.173	0.357	0.266
P12710	Fatty acid-binding protein, liver	100+SVTELNGDTITNTxmTLGDIVYK	m:Oxidized methionine	2400.16	26	3	10.38		0.281	0.244	0.4	0.405	0.552							0.35
P12710	Fatty acid-binding protein, liver	100+SVTELNGDTITNTxmTLGDIVYKR	m:Oxidized methionine	2556.28	29	3	10		0.29		0.403
P12710	Fatty acid-binding protein, liver	100+SVTELNGDTITNTxmTLGDIVYKR	m:Oxidized methionine	2556.28	29	4	10						0.522						0.348	0.291
P12710	Fatty acid-binding protein, liver	100+SVTELNGDTITNTxmTLGDIVYKR	m:Oxidized methionine	2556.28	29	3	10								0.201	0.17	0.349	0.254
P12710	Fatty acid-binding protein, liver	100+SVTELNGDTITNTxmTLGDIVYKR	m:Oxidized methionine	2556.27	29	3	10								0.213	0.166	0.369	0.271
P12710	Fatty acid-binding protein, liver	100+SVTELNGDTITNTxmTLGDIVYKR	m:Oxidized methionine	2556.27	29	3	10		0.257	0.226	0.387	0.403	0.562	0.557					0.403	0.375
P07901	Heat shock protein HSP 90-alpha	101+ADLINNLGTIAK	none	1241.69	20	2	9.54										0.512
P07901	Heat shock protein HSP 90-alpha	101+ADLINNLGTIAK	none	1241.69	20	2	9.54		0.308	0.348	0.549	0.512	0.667	0.706
Q8CGP2	Histone H2B type 1-P	101+LLLPGELAK	none	952.6	16	2	10.98										0.041
Q9D2U9	Histone H2B type 3-A	101+LLLPGELAK	none	952.6	16	2	9.76									0.017
Q8CGP2	Histone H2B type 1-P	101+LLLPGELAK	none	952.59	16	2	10.98								-0.001	-0.002	0.039	0.027
Q9D2U9	Histone H2B type 3-A	101+LLLPGELAK	none	952.59	16	2	9.76		0.097	0.105		0.071	0.125
Q8CGP2	Histone H2B type 1-P	101+LLLPGELAK	none	952.59	16	2	10.98				0.036	0.047	0.077	0.128					0.061	0.058
Q8CGP2	Histone H2B type 1-P	101+LLLPGELAK	none	952.59	16	2	10.98		0.035	0.059	0.059	0.048	0.074	0.141					0.027
P01942	Hemoglobin subunit alpha	101+LLSHCLLVTLASHHPADFTPAVHASLDK	C:Carbamidomethylation	3049.57	52	4	10.26		0.013
P01942	Hemoglobin subunit alpha	101+LLSHCLLVTLASHHPADFTPAVHASLDK	C:Carbamidomethylation	3049.58	52	4	10.26											0.041
Q9WVL0	Maleylacetoacetate isomerase	101+MISDLIASGIQPLQNLSVLK	none	2139.19	36	3	15.14					0.278	0.467
P16460	Argininosuccinate synthase	101+RQVEIAQR	none	998.57	24	3	5.1													0.404
P16460	Argininosuccinate synthase	101+RQVEIAQR	none	998.57	24	3	5.1			0.274		0.345
P16460	Argininosuccinate synthase	101+RQVEIAQR	none	998.56	24	3	5.1									0.153	0.319	0.242
P05201	Aspartate aminotransferase, cytoplasmic	101+VGGVQSLGGTGALR	none	1270.69	27	2	7.44												0.278	0.299
P05201	Aspartate aminotransferase, cytoplasmic	101+VGGVQSLGGTGALR	none	1270.7	27	2	7.44						0.535	0.499
P05201	Aspartate aminotransferase, cytoplasmic	101+VGGVQSLGGTGALR	none	1270.69	27	2	7.44								0.126	0.157		0.201
P05201	Aspartate aminotransferase, cytoplasmic	101+VGGVQSLGGTGALR	none	1270.69	27	2	7.44			0.216	0.353	0.284
Q8CGP5	Histone H2A type 1-F	101+VTIAQGGVLPNIQAVLLPK	none	1930.16	33	3	14.5				0.041
Q8CGP5	Histone H2A type 1-F	101+VTIAQGGVLPNIQAVLLPK	none	1930.16	33	2	14.5								0.022	0.021	0.074	0.05
Q8CGP5	Histone H2A type 1-F	101+VTIAQGGVLPNIQAVLLPK	none	1930.16	33	3	14.5								0.028	0.041	0.078	0.053
Q6GSS7	Histone H2A type 2-A	101+VTIAQGGVLPNIQAVLLPK	none	1930.16	33	2	13.15								0.022	0.021	0.074	0.05
Q6GSS7	Histone H2A type 2-A	101+VTIAQGGVLPNIQAVLLPK	none	1930.16	33	3	13.15								0.028	0.041	0.078	0.053
Q8CGP5	Histone H2A type 1-F	101+VTIAQGGVLPNIQAVLLPK	none	1930.15	33	2	14.5		0.045	0.067	0.066	0.083	0.129	0.174					0.078	0.077
Q8CGP5	Histone H2A type 1-F	101+VTIAQGGVLPNIQAVLLPK	none	1930.15	33	3	14.5		0.056	0.077	0.078	0.096	0.127	0.168					0.08	0.094
Q6GSS7	Histone H2A type 2-A	101+VTIAQGGVLPNIQAVLLPK	none	1930.15	33	2	13.15		0.045	0.067	0.066	0.083	0.129	0.174					0.078	0.077
Q6GSS7	Histone H2A type 2-A	101+VTIAQGGVLPNIQAVLLPK	none	1930.15	33	3	13.15		0.056	0.077	0.078	0.096	0.127	0.168					0.08	0.094
Q9WVL0	Maleylacetoacetate isomerase	101+xmISDLIASGIQPLQNLSVLK	m:Oxidized methionine	2155.18	36	3	14.66				0.215
P19157	Glutathione S-transferase P 1	102+GKYVTLIYTNYENGKNDYVK	none	2381.2	22	4	8.58													0.293
P19157	Glutathione S-transferase P 1	102+GKYVTLIYTNYENGKNDYVK	none	2381.19	22	4	8.58											0.116
Q9CZX8	40S ribosomal protein S19	102+RVLQALEGLK	none	1125.68	20	2	8.06					0.438
Q9CZX8	40S ribosomal protein S19	102+RVLQALEGLK	none	1125.68	20	3	8.06		0.139			0.212	0.358							0.284
P0C0S6	Histone H2A.Z	103+ATIAGGGVIPHIHK	none	1369.78	27	4	7.21		0.2			0.207
P08113	Endoplasmin	103+ELISNASDALDK	none	1274.64	26	2	7.53			0.318
Q921H8	3-ketoacyl-CoA thiolase A, peroxisomal	103+IAQFLSGIPETVPLSTVNR	none	2041.11	35	2	11.78												0.432
Q921H8	3-ketoacyl-CoA thiolase A, peroxisomal	103+IAQFLSGIPETVPLSTVNR	none	2041.1	35	2	11.78								0.139
Q921H8	3-ketoacyl-CoA thiolase A, peroxisomal	103+IAQFLSGIPETVPLSTVNR	none	2041.11	35	3	11.78													0.325
Q921H8	3-ketoacyl-CoA thiolase A, peroxisomal	103+IAQFLSGIPETVPLSTVNR	none	2041.1	35	3	11.78								0.071
Q8VCH0	3-ketoacyl-CoA thiolase B, peroxisomal	103+IAQFLSGIPETVPLSTVNR	none	2041.11	35	2	13.02												0.432
Q8VCH0	3-ketoacyl-CoA thiolase B, peroxisomal	103+IAQFLSGIPETVPLSTVNR	none	2041.1	35	2	13.02								0.139
Q8VCH0	3-ketoacyl-CoA thiolase B, peroxisomal	103+IAQFLSGIPETVPLSTVNR	none	2041.11	35	3	13.02													0.325
Q8VCH0	3-ketoacyl-CoA thiolase B, peroxisomal	103+IAQFLSGIPETVPLSTVNR	none	2041.1	35	3	13.02				0.31
Q8VCH0	3-ketoacyl-CoA thiolase B, peroxisomal	103+IAQFLSGIPETVPLSTVNR	none	2041.1	35	3	13.02								0.071
Q8VCH0	3-ketoacyl-CoA thiolase B, peroxisomal	103+IAQFLSGIPETVPLSTVNR	none	2041.12	35	3	13.02								0.139
Q921H8	3-ketoacyl-CoA thiolase A, peroxisomal	103+IAQFLSGIPETVPLSTVNR	none	2041.11	35	3	11.78						0.599	0.498
Q8VCH0	3-ketoacyl-CoA thiolase B, peroxisomal	103+IAQFLSGIPETVPLSTVNR	none	2041.11	35	3	13.02						0.599	0.498
Q921H8	3-ketoacyl-CoA thiolase A, peroxisomal	103+IAQFLSGIPETVPLSTVNR	none	2041.1	35	3	11.78		0.218	0.147		0.411
Q8VCH0	3-ketoacyl-CoA thiolase B, peroxisomal	103+IAQFLSGIPETVPLSTVNR	none	2041.1	35	3	13.02		0.218	0.147		0.411
Q8VCH0	3-ketoacyl-CoA thiolase B, peroxisomal	103+IAQFLSGIPETVPLSTVNR	none	2041.12	35	3	13.02		0.204		0.419	0.438								0.459
P00329	Alcohol dehydrogenase 1	103+ICKHPESNFCSR	C:Carbamidomethylation	1533.69	25	3	6.53					0.272
P00329	Alcohol dehydrogenase 1	103+ICKHPESNFCSR	C:Carbamidomethylation	1533.69	25	3	6.53											0.121
P00329	Alcohol dehydrogenase 1	103+ICKHPESNFCSR	C:Carbamidomethylation	1533.69	25	3	6.53							0.446
P00329	Alcohol dehydrogenase 1	103+ICKHPESNFCSR	C:Carbamidomethylation	1533.69	25	4	6.53											0.199
P00329	Alcohol dehydrogenase 1	103+ICKHPESNFCSR	C:Carbamidomethylation	1533.69	25	4	6.53					0.259
P00329	Alcohol dehydrogenase 1	103+ICKHPESNFCSR	C:Carbamidomethylation	1533.69	25	3	6.53												0.257	0.279
P00329	Alcohol dehydrogenase 1	103+ICKHPESNFCSR	C:Carbamidomethylation	1533.69	25	4	6.53						0.451	0.472
P00329	Alcohol dehydrogenase 1	103+ICKHPESNFCSR	C:Carbamidomethylation	1533.69	25	4	6.53												0.27	0.257
P00329	Alcohol dehydrogenase 1	103+ICKHPESNFCSR	C:Carbamidomethylation	1533.69	25	4	6.53										0.183	0.16
P00329	Alcohol dehydrogenase 1	103+ICKHPESNFCSR	C:Carbamidomethylation	1533.69	25	3	6.53			0.138	0.254	0.28
P00329	Alcohol dehydrogenase 1	103+ICKHPESNFCSR	C:Carbamidomethylation	1533.68	25	3	6.53				0.204	0.258	0.445
P00329	Alcohol dehydrogenase 1	103+ICKHPESNFCSR	C:Carbamidomethylation	1533.69	25	4	6.53			0.134	0.238	0.267
P00329	Alcohol dehydrogenase 1	103+ICKHPESNFCSR	C:Carbamidomethylation	1533.69	25	3	6.53								0.105	0.082	0.227	0.151
P00329	Alcohol dehydrogenase 1	103+ICKHPESNFCSR	C:Carbamidomethylation	1533.69	25	4	6.53								0.102	0.084	0.217	0.17
P00329	Alcohol dehydrogenase 1	103+ICKHPESNFCSR	C:Carbamidomethylation	1533.68	25	4	6.53				0.274	0.304	0.495	0.508
P40142	Transketolase	103+ISSDLDGHPVPK	none	1263.64	22	3	6.33			0.118
P20029	78 kDa glucose-regulated protein	103+TWNDPSVQQDIK	none	1429.68	21	3	7.34			0.343
P20029	78 kDa glucose-regulated protein	103+TWNDPSVQQDIK	none	1429.68	21	2	7.34								0.187	0.211	0.358	0.264
P20029	78 kDa glucose-regulated protein	103+TWNDPSVQQDIK	none	1429.68	21	2	7.34		0.302	0.285	0.482	0.516	0.672	0.71					0.433
Q9CZX8	40S ribosomal protein S19	103+VLQALEGLK	none	969.58	17	2	8.7									0.195	0.274
Q9CZX8	40S ribosomal protein S19	103+VLQALEGLK	none	969.58	17	2	8.7		0.194	0.195	0.265	0.287	0.384	0.399						0.38
Q8CHT0	Delta-1-pyrroline-5-carboxylate dehydrogenase, mitochondrial	104+AIDAALAAR	none	870.49	27	2	6.95								0.106	0.087	0.194	0.156
Q8CHT0	Delta-1-pyrroline-5-carboxylate dehydrogenase, mitochondrial	104+AIDAALAAR	none	870.49	27	2	6.95		0.153	0.158	0.294	0.299	0.492	0.565					0.287	0.276
Q03265	ATP synthase subunit alpha, mitochondrial	104+GMSLNLEPDNVGVVVFGNDK	none	2103.02	30	3	13.1								0.159
Q03265	ATP synthase subunit alpha, mitochondrial	104+GxmSLNLEPDNVGVVVFGNDK	m:Oxidized methionine	2119.02	30	3	11.09										0.15
P17563	Selenium-binding protein 1	104+IYVVDVGSEPR	none	1232.64	20	2	8.01								0.12	0.09	0.264	0.187
P17563	Selenium-binding protein 1	104+IYVVDVGSEPR	none	1232.64	20	2	8.01		0.189	0.182	0.341	0.324	0.495	0.538					0.301	0.327
Q283N4	2-oxo-4-hydroxy-4-carboxy-5-ureidoimidazoline decarboxylase	104+LQQLNAQYR	none	1132.59	23	2	6.3		1.009
P08228	Superoxide dismutase [Cu-Zn]	104+VISLSGEHSIIGR	none	1366.75	26	3	9.52										0.292
P08228	Superoxide dismutase [Cu-Zn]	104+VISLSGEHSIIGR	none	1366.75	26	3	9.52				0.329		0.521
P08228	Superoxide dismutase [Cu-Zn]	104+VISLSGEHSIIGR	none	1366.76	26	2	9.52								0.09	0.073	0.197	0.156
P08228	Superoxide dismutase [Cu-Zn]	104+VISLSGEHSIIGR	none	1366.76	26	3	9.52								0.09	0.069	0.221	0.154
P08228	Superoxide dismutase [Cu-Zn]	104+VISLSGEHSIIGR	none	1366.76	26	2	9.52		0.14	0.165	0.257	0.259	0.435	0.448					0.242	0.273
P08228	Superoxide dismutase [Cu-Zn]	104+VISLSGEHSIIGR	none	1366.76	26	3	9.52		0.153	0.155	0.267	0.271	0.447	0.471					0.258	0.267
P19157	Glutathione S-transferase P 1	104+YVTLIYTNYENGKNDYVK	none	2196.07	19	3	10.41										0.339	0.232
P19157	Glutathione S-transferase P 1	104+YVTLIYTNYENGKNDYVK	none	2196.07	19	3	10.41												0.394	0.416
Q05920	Pyruvate carboxylase, mitochondrial	1044+IAEEFEVELER	none	1362.67	30	2	9.35									0.102	0.206
O55022	Membrane-associated progesterone receptor component 1	105+KFYGPEGPYGVFAGR	none	1643.81	27	3	9.21										0.449
O55022	Membrane-associated progesterone receptor component 1	105+KFYGPEGPYGVFAGR	none	1643.81	27	3	9.21				0.52
Q9CPY7	Cytosol aminopeptidase	105+SAGVDDQENWHEGK	none	1570.67	32	3	5.79								0.158
P62264	40S ribosomal protein S14	105+TKTPGPGAQSALR	none	1282.7	29	3	5.47					0.244
P20152	Vimentin	105+VELQELNDR	none	1114.56	21	2	7.04			0.265	0.323
P35505	Fumarylacetoacetase	106+AFTSQASATMHLPATIGDYTDFYSSR	none	2837.3	50	3	11.24												0.236	0.267
P35505	Fumarylacetoacetase	106+AFTSQASATMHLPATIGDYTDFYSSR	none	2837.3	50	3	11.24						0.429	0.467
P35505	Fumarylacetoacetase	106+AFTSQASATMHLPATIGDYTDFYSSR	none	2837.28	50	3	11.24			0.128		0.238
P35505	Fumarylacetoacetase	106+AFTSQASATMHLPATIGDYTDFYSSR	none	2837.28	50	3	11.24								0.085	0.094	0.213	0.179
P07724	Serum albumin	106+ENYGELADCCTK	C:Carbamidomethylation	1458.58	23	2	6.5								0.247	0.21	0.396	0.267
P07724	Serum albumin	106+ENYGELADCCTK	C:Carbamidomethylation	1458.58	23	3	6.5								0.263	0.241	0.416	0.276
P07724	Serum albumin	106+ENYGELADCCTK	C:Carbamidomethylation	1458.58	23	2	6.5		0.328	0.259	0.42	0.448	0.633	0.785					0.388	0.414
P07724	Serum albumin	106+ENYGELADCCTK	C:Carbamidomethylation	1458.58	23	3	6.5		0.326	0.27	0.422	0.441	0.645	0.766					0.406	0.405
O55022	Membrane-associated progesterone receptor component 1	106+FYGPEGPYGVFAGR	none	1515.71	27	2	11.43										0.459	0.347
O55022	Membrane-associated progesterone receptor component 1	106+FYGPEGPYGVFAGR	none	1515.72	27	2	11.43				0.541	0.56	0.743	0.771
P15532	Nucleoside diphosphate kinase A	106+GDFCIQVGR	C:Carbamidomethylation	1050.5	17	2	7.88									0.136		0.219
Q01768	Nucleoside diphosphate kinase B	106+GDFCIQVGR	C:Carbamidomethylation	1050.5	17	2	7.88									0.136		0.219
P15532	Nucleoside diphosphate kinase A	106+GDFCIQVGR	C:Carbamidomethylation	1050.5	17	2	7.88		0.22	0.259	0.385	0.368	0.559	0.643						0.382
Q01768	Nucleoside diphosphate kinase B	106+GDFCIQVGR	C:Carbamidomethylation	1050.5	17	2	7.88		0.22	0.259	0.385	0.368	0.559	0.643						0.382
P53026	60S ribosomal protein L10a	106+KYDAFLASESLIK	none	1483.78	23	3	11.19										0.265	0.226
P53026	60S ribosomal protein L10a	106+KYDAFLASESLIK	none	1483.78	23	3	11.19				0.283	0.237	0.36	0.393
P02088	Hemoglobin subunit beta-1	106+LLGNMIVIVLGHHLGK	none	1713	21	3	14.32											0.07
P02088	Hemoglobin subunit beta-1	106+LLGNMIVIVLGHHLGK	none	1713.01	21	3	14.32											0.076
P02088	Hemoglobin subunit beta-1	106+LLGNMIVIVLGHHLGK	none	1713.01	21	4	14.32		0.036	0.007
P02088	Hemoglobin subunit beta-1	106+LLGNMIVIVLGHHLGK	none	1713	21	4	14.32										0.075	0.051
P02088	Hemoglobin subunit beta-1	106+LLGNMIVIVLGHHLGK	none	1713.01	21	4	14.32								-0.008		0.055	0.067
P02088	Hemoglobin subunit beta-1	106+LLGNMIVIVLGHHLGK	none	1713.01	21	4	14.32		0.042		0.037	0.05
P02088	Hemoglobin subunit beta-1	106+LLGNxmIVIVLGHHLGK	m:Oxidized methionine	1729.01	21	4	11.12		0.057
P02088	Hemoglobin subunit beta-1	106+LLGNxmIVIVLGHHLGK	m:Oxidized methionine	1729.01	21	4	11.12		0.026		0.025
P02088	Hemoglobin subunit beta-1	106+LLGNxmIVIVLGHHLGK	m:Oxidized methionine	1729.01	21	4	11.12								0.006	-0.005		0.046
P29391	Ferritin light chain 1	106+NLNQALLDLHALGSAR	none	1704.92	36	3	12.24				0.266	0.26	0.577	0.633					0.332	0.33
Q05920	Pyruvate carboxylase, mitochondrial	1062+ALAVSDLNR	none	957.53	20	2	6.96													0.437
Q05920	Pyruvate carboxylase, mitochondrial	1062+ALAVSDLNR	none	957.52	20	2	6.96									0.201	0.332
P62264	40S ribosomal protein S14	107+TPGPGAQSALR	none	1053.55	28	2	5.84								0.163	0.115		0.199
P62264	40S ribosomal protein S14	107+TPGPGAQSALR	none	1053.55	28	3	5.84								0.105	0.083	0.265	0.175
P62264	40S ribosomal protein S14	107+TPGPGAQSALR	none	1053.55	28	3	5.84		0.167	0.146	0.267	0.3	0.441
P62264	40S ribosomal protein S14	107+TPGPGAQSALR	none	1053.55	28	2	5.84		0.173	0.148	0.29	0.304	0.439	0.369						0.286
P52760	Ribonuclease UK114	108+AAYQVAALPR	none	1058.59	28	3	7.46										0.262
P52760	Ribonuclease UK114	108+AAYQVAALPR	none	1058.59	28	3	7.46		0.236
P52760	Ribonuclease UK114	108+AAYQVAALPR	none	1058.59	28	2	7.46								0.103	0.094	0.215	0.162
P52760	Ribonuclease UK114	108+AAYQVAALPR	none	1058.59	28	2	7.46		0.16		0.268	0.317	0.485						0.265	0.263
P25688	Uricase	108+AHVYVEEVPWKR	none	1511.79	24	3	8.94												0.439
P25688	Uricase	108+AHVYVEEVPWKR	none	1511.79	24	4	8.94											0.335
P25688	Uricase	108+AHVYVEEVPWKR	none	1511.77	24	4	8.94										0.297
P25688	Uricase	108+AHVYVEEVPWKR	none	1511.77	24	4	8.94				0.415	0.378	0.65	0.682					0.403
P05202	Aspartate aminotransferase, mitochondrial	108+ASAELALGENNEVLK	none	1556.81	35	2	8.48												0.256
P05202	Aspartate aminotransferase, mitochondrial	108+ASAELALGENNEVLK	none	1556.8	35	3	8.48						0.434
P05202	Aspartate aminotransferase, mitochondrial	108+ASAELALGENNEVLK	none	1556.8	35	2	8.48						0.384	0.398
P05202	Aspartate aminotransferase, mitochondrial	108+ASAELALGENNEVLK	none	1556.8	35	2	8.48			0.142	0.221	0.236
P05202	Aspartate aminotransferase, mitochondrial	108+ASAELALGENNEVLK	none	1556.8	35	2	8.48								0.089	0.104	0.177	0.115
P27773	Protein disulfide-isomerase A3	108+DGEEAGAYDGPR	none	1235.51	32	2	5.73		0.238	0.267
P14152	Malate dehydrogenase, cytoplasmic	108+IFKSQGTALEK	none	1220.68	20	3	7.12										0.3
P14152	Malate dehydrogenase, cytoplasmic	108+IFKSQGTALEK	none	1220.68	20	3	7.12				0.369	0.331								0.357
Q64442	Sorbitol dehydrogenase	108+IGRYNLTPTIFFCATPPDDGNLCR	C:Carbamidomethylation	2797.32	38	3	11.96						0.438
Q64442	Sorbitol dehydrogenase	108+IGRYNLTPTIFFCATPPDDGNLCR	C:Carbamidomethylation	2797.32	38	3	11.96												0.296
P26443	Glutamate dehydrogenase 1, mitochondrial	108+IIKPCNHVLSLSFPIRR	C:Carbamidomethylation	2049.15	29	4	9.33			0.065	0.124
P63276	40S ribosomal protein S17	108+LLDFGSLSNLQVTQPTVGMNFK	none	2408.24	32	3	12.56										0.231
P63276	40S ribosomal protein S17	108+LLDFGSLSNLQVTQPTVGMNFK	none	2408.23	32	3	12.56		0.117		0.244	0.241
P38647	Stress-70 protein, mitochondrial	108+QAVTNPNNTFYATKR	none	1723.85	26	3	6.22			0.363		0.516							0.573
P00761	Trypsin	108+VATVSLPR	none	841.5	15	2	6.22												0.008
P00761	Trypsin	108+VATVSLPR	none	841.5	15	2	6.22												-0.01	-0.007
P00761	Trypsin	108+VATVSLPR	none	841.5	15	2	6.22										-0.015	-0.007
P00761	Trypsin	108+VATVSLPR	none	841.51	15	2	6.22										-0.005	0.001
P00761	Trypsin	108+VATVSLPR	none	841.5	15	2	6.22								-0.01	0.002	-0.016
P00761	Trypsin	108+VATVSLPR	none	841.5	15	2	6.22									-0.001	0.004	-0.001
P00761	Trypsin	108+VATVSLPR	none	841.5	15	2	6.22			-0.012	-0.002	0.002
P00761	Trypsin	108+VATVSLPR	none	841.5	15	2	6.22				0.005	0.006	0.015						-0.016
P00761	Trypsin	108+VATVSLPR	none	841.5	15	2	6.22								-0.002	0.026	0.003	0.014
P00761	Trypsin	108+VATVSLPR	none	841.5	15	2	6.22								-0.007	0.03	-0.017	-0.008
P00761	Trypsin	108+VATVSLPR	none	841.5	15	2	6.22				-0.001	-0.002	0	0.011					-0.018	-0.006
P00761	Trypsin	108+VATVSLPR	none	841.5	15	2	6.22		-0.017	-0.009	-0.009	-0.01	-0.009						-0.01	-0.028
P00761	Trypsin	108+VATVSLPR	none	841.5	15	2	6.22		0.025	0.009	0.036	0.034	0.022						0.016	0.026
P00761	Trypsin	108+VATVSLPR	none	841.5	15	2	6.22		-0.009	-0.029	-0.025	-0.018	-0.01						-0.017	-0.004
O35129	Prohibitin-2	108+VLSRPNAQELPSMYQR	none	1887.97	38	3	7.73					0.129							0.188
Q64458	Cytochrome P450 2C29	109+GFGVVFSNGNR	none	1152.57	18	2	8.8			0.489	0.68	0.66
Q91Y97	Fructose-bisphosphate aldolase B	109+LDQGGAPLAGTNK	none	1240.64	26	2	7.07												0.486	0.51
Q91Y97	Fructose-bisphosphate aldolase B	109+LDQGGAPLAGTNK	none	1240.65	26	2	7.07						0.74	0.767
Q91Y97	Fructose-bisphosphate aldolase B	109+LDQGGAPLAGTNK	none	1240.64	26	2	7.07								0.189	0.193	0.424	0.316
Q91Y97	Fructose-bisphosphate aldolase B	109+LDQGGAPLAGTNK	none	1240.64	26	2	7.07		0.336	0.335	0.531	0.498
Q91Y97	Fructose-bisphosphate aldolase B	109+LDQGGAPLAGTNKETTIQGLDGLSER	none	2640.33	53	3	8.96												0.482	0.481
Q91Y97	Fructose-bisphosphate aldolase B	109+LDQGGAPLAGTNKETTIQGLDGLSER	none	2640.33	53	3	8.96		0.3	0.274
Q91Y97	Fructose-bisphosphate aldolase B	109+LDQGGAPLAGTNKETTIQGLDGLSER	none	2640.33	53	3	8.96								0.196	0.237	0.418	0.254
P10649	Glutathione S-transferase Mu 1	109+MQLIMLCYNPDFEK	C:Carbamidomethylation	1800.82	22	2	13.35					0.271
P10649	Glutathione S-transferase Mu 1	109+MQLIMLCYNPDFEK	C:Carbamidomethylation	1800.82	22	3	13.35					0.26
P10649	Glutathione S-transferase Mu 1	109+MQLIxmLCYNPDFEK	C:Carbamidomethylation m:Oxidized methionine	1816.82	22	2	12.32										0.296
P10649	Glutathione S-transferase Mu 1	109+MQLIxmLCYNPDFEK	C:Carbamidomethylation m:Oxidized methionine	1816.82	22	3	12.32										0.282
P10649	Glutathione S-transferase Mu 1	109+MQLIxmLCYNPDFEK	C:Carbamidomethylation m:Oxidized methionine	1816.81	22	3	12.32				0.321									0.287
P10649	Glutathione S-transferase Mu 1	109+MQLIxmLCYNPDFEK	C:Carbamidomethylation m:Oxidized methionine	1816.81	22	2	12.32				0.308								0.291	0.287
O35490	Betaine--homocysteine S-methyltransferase 1	109+QVADEGDALVAGGVSQTPSYLSCK	C:Carbamidomethylation	2451.15	50	3	9.07										0.304
O35490	Betaine--homocysteine S-methyltransferase 1	109+QVADEGDALVAGGVSQTPSYLSCK	C:Carbamidomethylation	2451.15	50	3	9.07										0.291
P97328	Ketohexokinase	109+TIILYDTNLPDVSAK	none	1661.88	20	2	11.54										0.304
P97328	Ketohexokinase	109+TIILYDTNLPDVSAK	none	1661.87	20	2	11.54				0.348	0.312
Q80XN0	D-beta-hydroxybutyrate dehydrogenase, mitochondrial	109+TIQLNVCNSEEVEK	C:Carbamidomethylation	1661.78	27	3	8.84												0.294
Q80XN0	D-beta-hydroxybutyrate dehydrogenase, mitochondrial	109+TIQLNVCNSEEVEK	C:Carbamidomethylation	1661.78	27	2	8.84				0.274								0.29
P10649	Glutathione S-transferase Mu 1	109+xmQLIxmLCYNPDFEK	C:Carbamidomethylation m:Oxidized methionine	1832.81	22	3	11.41						0.471
P10649	Glutathione S-transferase Mu 1	109+xmQLIxmLCYNPDFEK	C:Carbamidomethylation m:Oxidized methionine	1832.81	22	2	11.41				0.306									0.279
P51881	ADP/ATP translocase 2	11+DFLAGGVAAAISK	none	1218.66	28	3	11.43										0.21
P51881	ADP/ATP translocase 2	11+DFLAGGVAAAISK	none	1218.66	28	2	11.43										0.123	0.114
P51881	ADP/ATP translocase 2	11+DFLAGGVAAAISK	none	1218.66	28	2	11.43				0.238	0.184	0.369	0.408						0.298
P08228	Superoxide dismutase [Cu-Zn]	11+GDGPVQGTIHFEQK	none	1511.74	28	2	6.89									0.135
P08228	Superoxide dismutase [Cu-Zn]	11+GDGPVQGTIHFEQK	none	1511.74	28	2	6.89		0.167			0.286	0.469	0.504
P08228	Superoxide dismutase [Cu-Zn]	11+GDGPVQGTIHFEQK	none	1511.74	28	3	6.89								0.119	0.109	0.227	0.183
P08228	Superoxide dismutase [Cu-Zn]	11+GDGPVQGTIHFEQK	none	1511.74	28	3	6.89		0.184	0.183	0.296	0.304	0.491	0.505					0.286	0.324
P85094	Isochorismatase domain-containing protein 2A, mitochondrial	11+ILPESSILFLCDLQEK	C:Carbamidomethylation	1903.99	28	3	14.41				0.275
Q9CQ69	Cytochrome b-c1 complex subunit 8	11+IRHVISYSLSPFEQR	none	1830.97	32	3	9.05											0.202
Q9CQ69	Cytochrome b-c1 complex subunit 8	11+IRHVISYSLSPFEQR	none	1830.97	32	3	9.05		0.235
Q9CQ69	Cytochrome b-c1 complex subunit 8	11+IRHVISYSLSPFEQR	none	1830.97	32	4	9.05											0.18
Q9CQ69	Cytochrome b-c1 complex subunit 8	11+IRHVISYSLSPFEQR	none	1830.97	32	4	9.05		0.201
P25688	Uricase	11+NDEVEFVR	none	1006.47	17	2	8.47						0.701
P25688	Uricase	11+NDEVEFVR	none	1006.48	17	2	8.47										0.339	0.271
P51660	Peroxisomal multifunctional enzyme type 2	11+VVLVTGAGGGLGR	none	1154.67	21	2	9.19										0.21	0.186
P51660	Peroxisomal multifunctional enzyme type 2	11+VVLVTGAGGGLGR	none	1154.66	21	2	9.19		0.329	0.26	0.459	0.479	0.624
P51660	Peroxisomal multifunctional enzyme type 2	11+VVLVTGAGGGLGR	none	1154.67	21	2	9.19				0.338	0.351	0.543						0.296	0.333
P56395	Cytochrome b5	11+YYTLEEIQK	none	1185.59	15	2	9.33								0.123	0.108	0.341	0.236
P56395	Cytochrome b5	11+YYTLEEIQK	none	1185.59	15	2	9.33		0.274	0.286	0.501	0.502	0.709	0.765					0.388	0.39
O08749	Dihydrolipoyl dehydrogenase, mitochondrial	110+GIEIPEVR	none	911.5	19	2	8.51		0.364
P17751	Triosephosphate isomerase	110+IAVAAQNCYK	C:Carbamidomethylation	1136.57	22	2	7.1										0.274
P17751	Triosephosphate isomerase	110+IAVAAQNCYK	C:Carbamidomethylation	1136.57	22	2	7.1										0.225	0.156
P17751	Triosephosphate isomerase	110+IAVAAQNCYK	C:Carbamidomethylation	1136.57	22	2	7.1				0.302	0.301	0.507
P17751	Triosephosphate isomerase	110+IAVAAQNCYK	C:Carbamidomethylation	1136.56	22	2	7.1				0.312	0.295	0.479						0.257	0.305
P56480	ATP synthase subunit beta, mitochondrial	110+TIAMDGTEGLVR	none	1261.64	21	2	9.38											0.239
P56480	ATP synthase subunit beta, mitochondrial	110+TIAMDGTEGLVR	none	1261.64	21	2	9.38						0.464						0.318
P56480	ATP synthase subunit beta, mitochondrial	110+TIAxmDGTEGLVR	m:Oxidized methionine	1277.63	21	2	7.07			0.219	0.324		0.452
Q8QZR5	Alanine aminotransferase 1	111+ILQACGGHSLGAYSISSGIQPIR	C:Carbamidomethylation	2384.21	51	3	9.48								0.195
P51660	Peroxisomal multifunctional enzyme type 2	111+ISDEDWDIIHR	none	1397.66	22	3	8.92										0.381
P35700	Peroxiredoxin-1	111+TIAQDYGVLK	none	1106.6	15	2	9.15				0.375
P35700	Peroxiredoxin-1	111+TIAQDYGVLKADEGISFR	none	1982	34	3	11.02				0.4		0.623	0.658						0.381
Q64442	Sorbitol dehydrogenase	111+YNLTPTIFFCATPPDDGNLCR	C:Carbamidomethylation	2471.12	32	3	12.4												0.352
Q64442	Sorbitol dehydrogenase	111+YNLTPTIFFCATPPDDGNLCR	C:Carbamidomethylation	2471.12	32	3	12.4						0.488	0.534
Q64442	Sorbitol dehydrogenase	111+YNLTPTIFFCATPPDDGNLCR	C:Carbamidomethylation	2471.12	32	3	12.4		0.16		0.28
Q9Z0X1	Apoptosis-inducing factor 1, mitochondrial	112+AIASATEGGSVPQIR	none	1455.76	38	2	7.31												0.283
Q9CZ13	Cytochrome b-c1 complex subunit 1, mitochondrial	112+EVESIGAHLNAYSTR	none	1645.81	34	3	7.45								0.147
Q91YI0	Argininosuccinate lyase	112+SRNDQVVTDLR	none	1301.67	21	3	6.51		0.323		0.457	0.404	0.627
Q9CQR4	Acyl-coenzyme A thioesterase 13	112+TLAFASVDLTNK	none	1278.67	17	2	9.45													0.427
Q9CQR4	Acyl-coenzyme A thioesterase 13	112+TLAFASVDLTNKTTGK	none	1665.88	20	3	8.9													0.068
P24270	Catalase	113+FSTVTGESGSADTVR	none	1512.71	27	2	6.47								0.16		0.438	0.308
P24270	Catalase	113+FSTVTGESGSADTVR	none	1512.71	27	2	6.47		0.373				0.82						0.489
P24270	Catalase	113+FSTVTGESGSADTVRDPR	none	1880.89	35	3	6.22								0.149	0.16	0.411	0.272
P24270	Catalase	113+FSTVTGESGSADTVRDPR	none	1880.88	35	3	6.22		0.339	0.308	0.599	0.593	0.837	0.892					0.48	0.482
P08003	Protein disulfide-isomerase A4	113+IDATSASMLASK	none	1193.59	25	2	7.28			0.366
P63158	High mobility group protein B1	113+IKGEHPGLSIGDVAK	none	1519.83	28	3	8.2											0.257
P63158	High mobility group protein B1	113+IKGEHPGLSIGDVAK	none	1519.83	28	4	8.2											0.274
Q91ZJ5	UTP--glucose-1-phosphate uridylyltransferase	113+LNGGLGTSMGCKGPK	C:Carbamidomethylation	1475.72	23	3	5.88								0.161	0.137
P63017	Heat shock cognate 71 kDa protein	113+SFYPEEVSSMVLTK	none	1615.77	23	3	10.8			0.292
P63017	Heat shock cognate 71 kDa protein	113+SFYPEEVSSMVLTK	none	1615.78	23	2	10.8										0.409	0.365
P63017	Heat shock cognate 71 kDa protein	113+SFYPEEVSSMVLTK	none	1615.77	23	2	10.8		0.293	0.284	0.522	0.481	0.718	0.704
P63017	Heat shock cognate 71 kDa protein	113+SFYPEEVSSxmVLTK	m:Oxidized methionine	1631.76	23	3	9.62						0.766
P63017	Heat shock cognate 71 kDa protein	113+SFYPEEVSSxmVLTK	m:Oxidized methionine	1631.77	23	2	9.62								0.205	0.207	0.418	0.353
P63017	Heat shock cognate 71 kDa protein	113+SFYPEEVSSxmVLTK	m:Oxidized methionine	1631.76	23	2	9.62			0.305	0.502	0.505	0.728	0.692					0.529
P11589	Major urinary protein 2	113+TDYDNFLMAHLINEK	none	1822.86	23	3	11.43							0.985
P02762	Major urinary protein 6	113+TDYDNFLMAHLINEK	none	1822.86	23	3	11.43							0.985
P11589	Major urinary protein 2	113+TDYDNFLMAHLINEK	none	1822.84	23	3	11.43				0.981	0.984	1.016	0.957
P02762	Major urinary protein 6	113+TDYDNFLMAHLINEK	none	1822.84	23	3	11.43				0.981	0.984	1.016	0.957
Q64374	Regucalcin	113+YFAGTMAEETAPAVLER	none	1854.89	39	2	10.91										0.2	0.112
Q64374	Regucalcin	113+YFAGTMAEETAPAVLER	none	1854.89	39	3	10.91										0.165	0.095
Q64374	Regucalcin	113+YFAGTMAEETAPAVLER	none	1854.87	39	2	10.91				0.244	0.218	0.445	0.47					0.246	0.246
Q64374	Regucalcin	113+YFAGTMAEETAPAVLER	none	1854.87	39	3	10.91				0.225	0.222	0.446	0.438					0.247	0.242
Q64374	Regucalcin	113+YFAGTxmAEETAPAVLER	m:Oxidized methionine	1870.87	39	2	9.82					0.242	0.442
Q64374	Regucalcin	113+YFAGTxmAEETAPAVLER	m:Oxidized methionine	1870.87	39	3	9.82					0.265	0.445							0.263
P62830	60S ribosomal protein L23	114+GSAITGPVAK	none	899.5	20	2	5.69										0.256
P24549	Retinal dehydrogenase 1	114+VFANAYLSDLGGCIK	C:Carbamidomethylation	1626.8	24	2	12						0.574
P24549	Retinal dehydrogenase 1	114+VFANAYLSDLGGCIK	C:Carbamidomethylation	1626.81	24	3	12										0.246
P24549	Retinal dehydrogenase 1	114+VFANAYLSDLGGCIK	C:Carbamidomethylation	1626.8	24	2	12								0.098		0.258
P24549	Retinal dehydrogenase 1	114+VFANAYLSDLGGCIK	C:Carbamidomethylation	1626.81	24	2	12		0.206	0.199		0.345
P24549	Retinal dehydrogenase 1	114+VFANAYLSDLGGCIK	C:Carbamidomethylation	1626.8	24	2	12		0.169	0.176	0.337
P16015	Carbonic anhydrase 3	114+YAAELHLVHWNPK	none	1576.81	25	3	9.89											0.183
P16015	Carbonic anhydrase 3	114+YAAELHLVHWNPK	none	1576.82	25	3	9.89												0.324	0.337
P16015	Carbonic anhydrase 3	114+YAAELHLVHWNPK	none	1576.82	25	4	9.89												0.297	0.276
P16015	Carbonic anhydrase 3	114+YAAELHLVHWNPK	none	1576.81	25	4	9.89										0.221	0.16
P16015	Carbonic anhydrase 3	114+YAAELHLVHWNPK	none	1576.8	25	3	9.89				0.381	0.299		0.529					0.312
P16015	Carbonic anhydrase 3	114+YAAELHLVHWNPK	none	1576.8	25	4	9.89				0.277	0.276	0.421	0.443					0.29	0.25
P05201	Aspartate aminotransferase, cytoplasmic	115+IGADFLGR	none	847.46	15	2	8.47													0.424
P05201	Aspartate aminotransferase, cytoplasmic	115+IGADFLGR	none	847.45	15	2	8.47											0.295
P05201	Aspartate aminotransferase, cytoplasmic	115+IGADFLGR	none	847.46	15	2	8.47						0.572	0.597
P05201	Aspartate aminotransferase, cytoplasmic	115+IGADFLGR	none	847.46	15	2	8.47			0.3	0.452	0.374
Q91XD4	Formimidoyltransferase-cyclodeaminase	115+LAEELNVPVYLYGEAAQTPSR	none	2319.17	47	3	11.15								0.097	0.089	0.223
Q91XD4	Formimidoyltransferase-cyclodeaminase	115+LAEELNVPVYLYGEAAQTPSR	none	2319.17	47	3	11.15		0.153	0.171	0.273
Q01768	Nucleoside diphosphate kinase B	115+NIIHGSDSVESAEK	none	1484.72	32	3	5.77								0.122	0.116	0.268	0.191
Q01768	Nucleoside diphosphate kinase B	115+NIIHGSDSVESAEK	none	1484.72	32	3	5.77		0.197		0.341	0.351		0.598					0.329	0.339
Q8BH95	Enoyl-CoA hydratase, mitochondrial	116+FLSHWDHITR	none	1310.66	16	2	7.57												-0.248
Q8BH95	Enoyl-CoA hydratase, mitochondrial	116+FLSHWDHITR	none	1310.66	16	3	7.57											0.326
Q8BH95	Enoyl-CoA hydratase, mitochondrial	116+FLSHWDHITR	none	1310.66	16	4	7.57											0.18
Q05816	Fatty acid-binding protein, epidermal	116+MIVECVMNNATCTR	C:Carbamidomethylation	1697.74	23	2	8.5		0.225		0.405	0.375	0.6	0.656
Q05816	Fatty acid-binding protein, epidermal	116+MIVECVMNNATCTR	C:Carbamidomethylation	1697.74	23	3	8.5		0.217		0.393	0.385	0.601	0.642
P62900	60S ribosomal protein L31	116+NLQTVNVDEN	none	1144.54	17	2	6.41										0.224
P62900	60S ribosomal protein L31	116+NLQTVNVDEN	none	1144.54	17	2	6.41				0.256			0.446
P16858	Glyceraldehyde-3-phosphate dehydrogenase	116+RVIISAPSADAPMFVMGVNHEK	none	2368.2	45	4	10.1										0.232
P16858	Glyceraldehyde-3-phosphate dehydrogenase	116+RVIISAPSADAPMFVMGVNHEK	none	2368.19	45	4	10.1					0.237							0.292
P49429	4-hydroxyphenylpyruvate dioxygenase	117+IVREPWVEQDK	none	1397.73	23	3	7.11												0.664
P49429	4-hydroxyphenylpyruvate dioxygenase	117+IVREPWVEQDK	none	1397.73	23	3	7.11								0.345
P49429	4-hydroxyphenylpyruvate dioxygenase	117+IVREPWVEQDKFGK	none	1729.91	25	4	7.33								0.326
P49429	4-hydroxyphenylpyruvate dioxygenase	117+IVREPWVEQDKFGK	none	1729.92	25	4	7.33												0.646	0.651
P54869	Hydroxymethylglutaryl-CoA synthase, mitochondrial	117+TKLPWDAVGR	none	1141.62	16	3	8.49		0.251
P54869	Hydroxymethylglutaryl-CoA synthase, mitochondrial	117+TKLPWDAVGR	none	1141.62	16	3	8.49									0.161	0.271
P16858	Glyceraldehyde-3-phosphate dehydrogenase	117+VIISAPSADAPMFVMGVNHEK	none	2212.09	42	3	11.98										0.188
P52760	Ribonuclease UK114	118+GSRVEIEAIAVQGPFIKA	none	1884.04	42	3	10.8		0.169
Q8K3J1	NADH dehydrogenase [ubiquinone] iron-sulfur protein 8, mitochondrial	118+LCEAICPAQAITIEAEPR	C:Carbamidomethylation	2041	47	3	11.02										0.185
Q9DBJ1	Phosphoglycerate mutase 1	118+SYDVPPPPMEPDHPFYSNISK	none	2416.1	40	3	10.48													0.269
Q9DBJ1	Phosphoglycerate mutase 1	118+SYDVPPPPMEPDHPFYSNISK	none	2416.11	40	3	10.48										0.2	0.107
Q9DBJ1	Phosphoglycerate mutase 1	118+SYDVPPPPMEPDHPFYSNISK	none	2416.11	40	3	10.48					0.237	0.391
P55264	Adenosine kinase	119+AADAHVDAHYYEQNEQPTGTCAACITGGNR	C:Carbamidomethylation	3276.4	72	4	6.75												0.314
P55264	Adenosine kinase	119+AADAHVDAHYYEQNEQPTGTCAACITGGNR	C:Carbamidomethylation	3276.39	72	4	6.75										0.267
P55264	Adenosine kinase	119+AADAHVDAHYYEQNEQPTGTCAACITGGNR	C:Carbamidomethylation	3276.4	72	4	6.75			0.158	0.242
P62281	40S ribosomal protein S11	119+DVQIGDIVTVGECRPLSK	C:Carbamidomethylation	1985.01	31	3	9.54										0.025
P62281	40S ribosomal protein S11	119+DVQIGDIVTVGECRPLSK	C:Carbamidomethylation	1985.01	31	3	9.54								0.172
P62281	40S ribosomal protein S11	119+DVQIGDIVTVGECRPLSK	C:Carbamidomethylation	1985.01	31	3	9.54						0.035
P17742	Peptidyl-prolyl cis-trans isomerase A	119+TEWLDGKHVVFGK	none	1514.79	16	3	8.17		0.318			0.501
P17742	Peptidyl-prolyl cis-trans isomerase A	119+TEWLDGKHVVFGK	none	1514.78	16	4	8.17		0.263			0.434		0.693						0.466
Q922R8	Protein disulfide-isomerase A6	119+TGEAIVDAALSALR	none	1385.75	33	2	12.58		0.269		0.478			0.722
P00329	Alcohol dehydrogenase 1	12+AAVLWELHKPFTIEDIEVAPPK	none	2502.33	42	3	12.96								0.102
P00329	Alcohol dehydrogenase 1	12+AAVLWELHKPFTIEDIEVAPPK	none	2502.33	42	3	12.96				0.286
P00329	Alcohol dehydrogenase 1	12+AAVLWELHKPFTIEDIEVAPPK	none	2502.35	42	4	12.96					0.295
P00329	Alcohol dehydrogenase 1	12+AAVLWELHKPFTIEDIEVAPPK	none	2502.33	42	4	12.96			0.179	0.286
P00329	Alcohol dehydrogenase 1	12+AAVLWELHKPFTIEDIEVAPPK	none	2502.34	42	4	12.96						0.501	0.505
P00329	Alcohol dehydrogenase 1	12+AAVLWELHKPFTIEDIEVAPPK	none	2502.36	42	4	12.96		0.181			0.329
P00329	Alcohol dehydrogenase 1	12+AAVLWELHKPFTIEDIEVAPPK	none	2502.34	42	4	12.96												0.338	0.311
P00329	Alcohol dehydrogenase 1	12+AAVLWELHKPFTIEDIEVAPPK	none	2502.33	42	4	12.96								0.111		0.3
P00329	Alcohol dehydrogenase 1	12+AAVLWELHKPFTIEDIEVAPPK	none	2502.35	42	4	12.96										0.273	0.17
P0CG50	Polyubiquitin-C	12+TITLEVEPSDTIENVK	none	1786.92	26	3	10.67			0.747	0.894	0.843
P0CG50	Polyubiquitin-C	12+TITLEVEPSDTIENVK	none	1786.92	26	2	10.67		0.73	0.756	0.874	0.879
P12970	60S ribosomal protein L7a	12+VAPAPAVVK	none	850.52	19	2	7.25										0.212	0.197
P12970	60S ribosomal protein L7a	12+VAPAPAVVK	none	850.52	19	2	7.25				0.241	0.226	0.372
P12970	60S ribosomal protein L7a	12+VAPAPAVVKK	none	978.62	20	3	6.64					0.182
P11352	Glutathione peroxidase 1	120+AHPLFTFLR	none	1100.61	15	2	12.15				0.306
P11352	Glutathione peroxidase 1	120+AHPLFTFLR	none	1100.61	15	3	12.15				0.253		0.45
P62754	40S ribosomal protein S6	120+DIPGLTDTTVPR	none	1283.66	17	2	9.91				0.266	0.29		0.189
P35980	60S ribosomal protein L18	120+ILTFDQLALESPK	none	1473.79	23	2	12.53										0.201
P35980	60S ribosomal protein L18	120+ILTFDQLALESPK	none	1473.8	23	2	12.53				0.222	0.245	0.372	0.402
O88844	Isocitrate dehydrogenase [NADP] cytoplasmic	120+LVTGWVKPIIIGR	none	1450.9	16	2	10.74				0.248
O88844	Isocitrate dehydrogenase [NADP] cytoplasmic	120+LVTGWVKPIIIGR	none	1450.9	16	3	10.74												0.219	0.287
O88844	Isocitrate dehydrogenase [NADP] cytoplasmic	120+LVTGWVKPIIIGR	none	1450.9	16	3	10.74						0.398	0.426
O88844	Isocitrate dehydrogenase [NADP] cytoplasmic	120+LVTGWVKPIIIGR	none	1450.9	16	3	10.74			0.165	0.311
O88844	Isocitrate dehydrogenase [NADP] cytoplasmic	120+LVTGWVKPIIIGR	none	1450.89	16	3	10.74								0.159	0.099	0.192
O88844	Isocitrate dehydrogenase [NADP] cytoplasmic	120+LVTGWVKPIIIGR	none	1450.9	16	3	10.74			0.137	0.229	0.249
P17751	Triosephosphate isomerase	120+VTNGAFTGEISPGMIK	none	1620.82	26	2	10.53										0.195
P17751	Triosephosphate isomerase	120+VTNGAFTGEISPGMIK	none	1620.81	26	2	10.53					0.268	0.411	0.372						0.211
P35700	Peroxiredoxin-1	121+ADEGISFR	none	893.43	19	2	8.34				0.514
P28474	Alcohol dehydrogenase class-3	121+GLMPDGTSR	none	932.45	17	2	6.49		0.188
Q8VBW8	Tetratricopeptide repeat protein 36	121+QSFVQSGLLAR	none	1204.65	25	2	8.58										0.677
Q8VBW8	Tetratricopeptide repeat protein 36	121+QSFVQSGLLAR	none	1204.65	25	2	8.58					0.965								0.783
P52760	Ribonuclease UK114	121+VEIEAIAVQGPFIK	none	1512.85	29	3	11.33								0.129		0.18	0.115
P52760	Ribonuclease UK114	121+VEIEAIAVQGPFIK	none	1512.85	29	2	11.33								0.084	0.101	0.214	0.149
P52760	Ribonuclease UK114	121+VEIEAIAVQGPFIK	none	1512.85	29	3	11.33		0.176	0.193	0.278	0.326
P52760	Ribonuclease UK114	121+VEIEAIAVQGPFIK	none	1512.85	29	2	11.33		0.163	0.154	0.254	0.307								0.28
P52760	Ribonuclease UK114	121+VEIEAIAVQGPFIKA	none	1583.89	33	2	11.29								0.149	0.176	0.268
P52760	Ribonuclease UK114	121+VEIEAIAVQGPFIKA	none	1583.89	33	3	11.29								0.122	0.131	0.227	0.169
P52760	Ribonuclease UK114	121+VEIEAIAVQGPFIKA	none	1583.89	33	3	11.29		0.163	0.171	0.276		0.488						0.265
P52760	Ribonuclease UK114	121+VEIEAIAVQGPFIKA	none	1583.89	33	2	11.29		0.172	0.19	0.282	0.358	0.49						0.277
P17563	Selenium-binding protein 1	121+VIEASEIQAK	none	1086.58	26	2	6.42											0.337
P17563	Selenium-binding protein 1	121+VIEASEIQAK	none	1086.58	26	2	6.42						0.797							0.439
P19157	Glutathione S-transferase P 1	122+ALPGHLKPFETLLSQNQGGK	none	2134.15	39	3	9.46													0.24
P19157	Glutathione S-transferase P 1	122+ALPGHLKPFETLLSQNQGGK	none	2134.15	39	4	9.46												0.355	0.376
P02088	Hemoglobin subunit beta-1	122+DFTPAAQAAFQK	none	1293.63	30	2	8.95											0.077
P02088	Hemoglobin subunit beta-1	122+DFTPAAQAAFQK	none	1293.64	30	2	8.95				0.075	0.097	0.151	0.202
P02088	Hemoglobin subunit beta-1	122+DFTPAAQAAFQK	none	1293.64	30	2	8.95								0.012	0.014	0.034	0.016
P02088	Hemoglobin subunit beta-1	122+DFTPAAQAAFQK	none	1293.64	30	2	8.95								0.003	0.005	0.028	0.02
P02088	Hemoglobin subunit beta-1	122+DFTPAAQAAFQK	none	1293.64	30	3	8.95								0.014	0.043	0.058	0.02
P02088	Hemoglobin subunit beta-1	122+DFTPAAQAAFQK	none	1293.64	30	3	8.95								0.014	0.02	0.055	0.026
P02089	Hemoglobin subunit beta-2	122+DFTPAAQAAFQK	none	1293.64	30	2	7.52								0.012	0.014	0.034	0.016
P02089	Hemoglobin subunit beta-2	122+DFTPAAQAAFQK	none	1293.64	30	3	7.52								0.014	0.043	0.058	0.02
P02088	Hemoglobin subunit beta-1	122+DFTPAAQAAFQK	none	1293.64	30	3	8.95		0.032	0.011	0.043								0.094	0.092
P02088	Hemoglobin subunit beta-1	122+DFTPAAQAAFQK	none	1293.64	30	2	8.95		0.008	0.006	0.023	0.044	0.083						0.06	0.057
P02088	Hemoglobin subunit beta-1	122+DFTPAAQAAFQK	none	1293.64	30	3	8.95		0.033	0.024	0.065	0.044	0.089						0.083	0.065
P02089	Hemoglobin subunit beta-2	122+DFTPAAQAAFQK	none	1293.64	30	2	7.52		0.008	0.006	0.023	0.044	0.083						0.06	0.057
P02089	Hemoglobin subunit beta-2	122+DFTPAAQAAFQK	none	1293.64	30	3	7.52		0.033	0.024	0.065	0.044	0.089						0.083	0.065
P02088	Hemoglobin subunit beta-1	122+DFTPAAQAAFQK	none	1293.64	30	2	8.95		0.008	0.008	0.02	0.038	0.086	0.143					0.055	0.066
Q91Y97	Fructose-bisphosphate aldolase B	122+ETTIQGLDGLSER	none	1417.71	27	3	9.72						0.815
Q91Y97	Fructose-bisphosphate aldolase B	122+ETTIQGLDGLSER	none	1417.7	27	2	9.72												0.511	0.534
Q91Y97	Fructose-bisphosphate aldolase B	122+ETTIQGLDGLSER	none	1417.71	27	2	9.72						0.76	0.786
Q91Y97	Fructose-bisphosphate aldolase B	122+ETTIQGLDGLSER	none	1417.7	27	2	9.72										0.459	0.337
Q91Y97	Fructose-bisphosphate aldolase B	122+ETTIQGLDGLSER	none	1417.7	27	3	9.72		0.357		0.619
Q91Y97	Fructose-bisphosphate aldolase B	122+ETTIQGLDGLSER	none	1417.7	27	2	9.72								0.19	0.2	0.421	0.321
Q91Y97	Fructose-bisphosphate aldolase B	122+ETTIQGLDGLSER	none	1417.7	27	2	9.72		0.326	0.32	0.545	0.505
P14152	Malate dehydrogenase, cytoplasmic	122+KSVKVIVVGNPANTNCLTASK	C:Carbamidomethylation	2199.2	31	3	8.4												0.231
P14152	Malate dehydrogenase, cytoplasmic	122+KSVKVIVVGNPANTNCLTASK	C:Carbamidomethylation	2199.2	31	4	8.4										0.221
P14152	Malate dehydrogenase, cytoplasmic	122+KSVKVIVVGNPANTNCLTASK	C:Carbamidomethylation	2199.19	31	4	8.4					0.324
Q9CR61	NADH dehydrogenase [ubiquinone] 1 beta subcomplex subunit 7	122+VAQGQGEGEVGPEVAL	none	1538.76	41	2	8.69													0.216
O09131	Glutathione S-transferase omega-1	123+VPPLIASFVR	none	1097.65	18	2	13.63													0.299
O09131	Glutathione S-transferase omega-1	123+VPPLIASFVR	none	1097.66	18	2	13.63										0.247	0.132
O09131	Glutathione S-transferase omega-1	123+VPPLIASFVR	none	1097.66	18	2	13.63										0.268	0.215
O09131	Glutathione S-transferase omega-1	123+VPPLIASFVR	none	1097.65	18	2	13.63				0.284	0.28
P47911	60S ribosomal protein L6	123+YYPTEDVPR	none	1138.53	16	2	7.9						0.352
P47911	60S ribosomal protein L6	123+YYPTEDVPR	none	1138.54	16	2	7.9										0.28
P47911	60S ribosomal protein L6	123+YYPTEDVPR	none	1138.53	16	2	7.9		0.13			0.197
P47911	60S ribosomal protein L6	123+YYPTEDVPR	none	1138.53	16	2	7.9					0.251	0.391
P62830	60S ribosomal protein L23	124+ECADLWPR	C:Carbamidomethylation	1045.47	18	2	8.06										0.219
P62830	60S ribosomal protein L23	124+ECADLWPR	C:Carbamidomethylation	1045.47	18	2	8.06			0.151	0.244
Q9CPU0	Lactoylglutathione lyase	124+GFGHIGIAVPDVYSACKR	C:Carbamidomethylation	1945.99	34	4	9.32										0.278
Q9CPU0	Lactoylglutathione lyase	124+GFGHIGIAVPDVYSACKR	C:Carbamidomethylation	1945.98	34	4	9.32						0.517
Q9DCX2	ATP synthase subunit d, mitochondrial	124+NIIPFDQxmTIDDLNEIFPETK	m:Oxidized methionine	2508.21	34	3	15.02				0.241
Q9DCX2	ATP synthase subunit d, mitochondrial	124+NIIxpFDQMTIDDLNEIFPETK	p:Hydroxylation	2508.21	34	3	15.02				0.241
P62751	60S ribosomal protein L23a	124+VNTLIRPDGEK	none	1240.67	19	3	6.3											0.117
P62751	60S ribosomal protein L23a	124+VNTLIRPDGEK	none	1240.68	19	3	6.3						0.222
P26443	Glutamate dehydrogenase 1, mitochondrial	125+DDGSWEVIEGYR	none	1424.62	24	2	9.38								0.097	0.078	0.186	0.159
P26443	Glutamate dehydrogenase 1, mitochondrial	125+DDGSWEVIEGYR	none	1424.62	24	2	9.38		0.138	0.134	0.278	0.217		0.477
Q8BVI4	Dihydropteridine reductase	125+EGGLLTLAGAK	none	1028.58	21	2	10.6											0.281
Q8BVI4	Dihydropteridine reductase	125+EGGLLTLAGAK	none	1028.58	21	2	10.6													0.481
Q8BVI4	Dihydropteridine reductase	125+EGGLLTLAGAK	none	1028.58	21	2	10.6										0.301	0.213
Q8BVI4	Dihydropteridine reductase	125+EGGLLTLAGAK	none	1028.57	21	2	10.6				0.366	0.37
Q923D2	Flavin reductase (NADPH)	125+LQDVTDDHIR	none	1210.6	18	3	7.09											0.293
Q923D2	Flavin reductase (NADPH)	125+LQDVTDDHIR	none	1210.6	18	3	7.09				0.427		0.542
P20029	78 kDa glucose-regulated protein	125+TKPYIQVDIGGGQTK	none	1603.85	23	3	7.68										0.391
P20029	78 kDa glucose-regulated protein	125+TKPYIQVDIGGGQTK	none	1603.85	23	3	7.68		0.292	0.282	0.479	0.488		0.722					0.506
P62267	40S ribosomal protein S23	125+VANVSLLALYK	none	1189.7	16	2	10.58								0.177	0.167	0.207	0.205
P62267	40S ribosomal protein S23	125+VANVSLLALYK	none	1189.7	16	2	10.58		0.132	0.134	0.218	0.215	0.408	0.401						0.419
P56480	ATP synthase subunit beta, mitochondrial	125+VLDSGAPIKIPVGPETLGR	none	1918.09	35	3	11.39			0.104
P56480	ATP synthase subunit beta, mitochondrial	125+VLDSGAPIKIPVGPETLGR	none	1918.08	35	3	11.39										0.162
P56480	ATP synthase subunit beta, mitochondrial	125+VLDSGAPIKIPVGPETLGR	none	1918.08	35	3	11.39			0.092
P56480	ATP synthase subunit beta, mitochondrial	125+VLDSGAPIKIPVGPETLGR	none	1918.08	35	3	11.39					0.192
P56480	ATP synthase subunit beta, mitochondrial	125+VLDSGAPIKIPVGPETLGR	none	1918.08	35	3	11.39						0.318	0.338
P56480	ATP synthase subunit beta, mitochondrial	125+VLDSGAPIKIPVGPETLGR	none	1918.09	35	3	11.39												0.223	0.231
P56480	ATP synthase subunit beta, mitochondrial	125+VLDSGAPIKIPVGPETLGR	none	1918.07	35	3	11.39										0.111	0.117
P56480	ATP synthase subunit beta, mitochondrial	125+VLDSGAPIKIPVGPETLGR	none	1918.07	35	3	11.39				0.196		0.336
P56480	ATP synthase subunit beta, mitochondrial	125+VLDSGAPIKIPVGPETLGR	none	1918.08	35	3	11.39								0.046		0.141	0.104
P56480	ATP synthase subunit beta, mitochondrial	125+VLDSGAPIKIPVGPETLGR	none	1918.08	35	3	11.39								0.075	0.079	0.16
P56480	ATP synthase subunit beta, mitochondrial	125+VLDSGAPIKIPVGPETLGR	none	1918.08	35	3	11.39		0.132	0.114	0.222	0.198	0.365	0.425					0.239	0.246
Q9R257	Heme-binding protein 1	126+EGITVYSTQFGGYAK	none	1619.78	24	2	10.26										0.536
Q9R257	Heme-binding protein 1	126+EGITVYSTQFGGYAK	none	1619.77	24	2	10.26													0.658
P05202	Aspartate aminotransferase, mitochondrial	126+FVTVQTISGTGALR	none	1448.79	22	3	9.1						0.499
P05202	Aspartate aminotransferase, mitochondrial	126+FVTVQTISGTGALR	none	1448.79	22	2	9.1												0.175	0.168
P05202	Aspartate aminotransferase, mitochondrial	126+FVTVQTISGTGALR	none	1448.79	22	2	9.1						0.334	0.353
P05202	Aspartate aminotransferase, mitochondrial	126+FVTVQTISGTGALR	none	1448.79	22	2	9.1			0.125		0.223
P05202	Aspartate aminotransferase, mitochondrial	126+FVTVQTISGTGALR	none	1448.78	22	2	9.1								0.062		0.124	0.119
P14152	Malate dehydrogenase, cytoplasmic	126+VIVVGNPANTNCLTASK	C:Carbamidomethylation	1756.92	27	2	9.09										0.201	0.131
P14152	Malate dehydrogenase, cytoplasmic	126+VIVVGNPANTNCLTASK	C:Carbamidomethylation	1756.91	27	3	9.09					0.306	0.489						0.28
P14152	Malate dehydrogenase, cytoplasmic	126+VIVVGNPANTNCLTASK	C:Carbamidomethylation	1756.91	27	2	9.09				0.286	0.276	0.48	0.485					0.251	0.293
P54869	Hydroxymethylglutaryl-CoA synthase, mitochondrial	127+LEVGTETIIDK	none	1216.65	16	2	8.16								0.101	0.135	0.302	0.237
P54869	Hydroxymethylglutaryl-CoA synthase, mitochondrial	127+LEVGTETIIDK	none	1216.65	16	2	8.16		0.266	0.255	0.435	0.496	0.661						0.434	0.397
Q99LC5	Electron transfer flavoprotein subunit alpha, mitochondrial	127+LNVAPVSDIIEIK	none	1409.81	22	2	12.49										0.121
Q99LC5	Electron transfer flavoprotein subunit alpha, mitochondrial	127+LNVAPVSDIIEIK	none	1409.81	22	2	12.49										0.169	0.141
Q99LC5	Electron transfer flavoprotein subunit alpha, mitochondrial	127+LNVAPVSDIIEIK	none	1409.8	22	2	12.49				0.266	0.204	0.418
Q99LC5	Electron transfer flavoprotein subunit alpha, mitochondrial	127+LNVAPVSDIIEIK	none	1409.8	22	2	12.49				0.232	0.259	0.325	0.402						0.116
P63017	Heat shock cognate 71 kDa protein	127+MKEIAEAYLGK	none	1251.65	22	3	7.63										0.405	0.3
P63017	Heat shock cognate 71 kDa protein	127+MKEIAEAYLGK	none	1251.65	22	3	7.63		0.221	0.259		0.454		0.725					0.553	0.57
P16015	Carbonic anhydrase 3	127+YNTFGEALKQPDGIAVVGIFLK	none	2379.26	35	3	14.89												0.249	0.272
P16015	Carbonic anhydrase 3	127+YNTFGEALKQPDGIAVVGIFLK	none	2379.27	35	3	14.89										0.224	0.133
P16015	Carbonic anhydrase 3	127+YNTFGEALKQPDGIAVVGIFLK	none	2379.27	35	3	14.89				0.264	0.266								0.231
P11589	Major urinary protein 2	128+DGETFQLxmGLYGR	m:Oxidized methionine	1501.69	23	2	9.7				0.999
P02762	Major urinary protein 6	128+DGETFQLxmGLYGR	m:Oxidized methionine	1501.69	23	2	9.7				0.999
P16460	Argininosuccinate synthase	128+FELTCYSLAPQIK	C:Carbamidomethylation	1568.79	22	2	11.86										0.323
P16460	Argininosuccinate synthase	128+FELTCYSLAPQIK	C:Carbamidomethylation	1568.79	22	2	11.86					0.223
P16460	Argininosuccinate synthase	128+FELTCYSLAPQIK	C:Carbamidomethylation	1568.79	22	3	11.86											0.216
P16460	Argininosuccinate synthase	128+FELTCYSLAPQIK	C:Carbamidomethylation	1568.79	22	2	11.86												0.309	0.352
P16460	Argininosuccinate synthase	128+FELTCYSLAPQIK	C:Carbamidomethylation	1568.8	22	2	11.86						0.612	0.604
P16460	Argininosuccinate synthase	128+FELTCYSLAPQIK	C:Carbamidomethylation	1568.79	22	2	11.86										0.186	0.175
P16460	Argininosuccinate synthase	128+FELTCYSLAPQIK	C:Carbamidomethylation	1568.79	22	3	11.86												0.315	0.361
P16460	Argininosuccinate synthase	128+FELTCYSLAPQIK	C:Carbamidomethylation	1568.8	22	3	11.86						0.612	0.624
P16460	Argininosuccinate synthase	128+FELTCYSLAPQIK	C:Carbamidomethylation	1568.78	22	2	11.86				0.406	0.375		0.602
P16460	Argininosuccinate synthase	128+FELTCYSLAPQIK	C:Carbamidomethylation	1568.79	22	2	11.86			0.207	0.412	0.333
P16460	Argininosuccinate synthase	128+FELTCYSLAPQIK	C:Carbamidomethylation	1568.79	22	3	11.86			0.237	0.412	0.342
P16460	Argininosuccinate synthase	128+FELTCYSLAPQIK	C:Carbamidomethylation	1568.78	22	2	11.86								0.116	0.114	0.266	0.18
P16460	Argininosuccinate synthase	128+FELTCYSLAPQIK	C:Carbamidomethylation	1568.79	22	2	11.86		0.211	0.217	0.386								0.283
P16460	Argininosuccinate synthase	128+FELTCYSLAPQIK	C:Carbamidomethylation	1568.78	22	3	11.86								0.119	0.124	0.27	0.231
Q8C196	Carbamoyl-phosphate synthase [ammonia], mitochondrial	128+VAGLLVLNYSNDYNHWLATK	none	2290.17	28	3	13.31										0.125
Q8C196	Carbamoyl-phosphate synthase [ammonia], mitochondrial	128+VAGLLVLNYSNDYNHWLATK	none	2290.17	28	3	13.31										0.096
P62918	60S ribosomal protein L8	129+ASGNYATVISHNPETK	none	1687.82	31	3	7.57										0.215	0.16
P62918	60S ribosomal protein L8	129+ASGNYATVISHNPETK	none	1687.81	31	3	7.57				0.201	0.205	0.343						0.297	0.307
P63017	Heat shock cognate 71 kDa protein	129+EIAEAYLGK	none	992.51	21	2	7.45										0.354	0.312
P63017	Heat shock cognate 71 kDa protein	129+EIAEAYLGK	none	992.51	21	2	7.45		0.296	0.322	0.483			0.732					0.514
Q01768	Nucleoside diphosphate kinase B	129+EIHLWFKPEELIDYK	none	1959	24	4	11.67											0.183
Q01768	Nucleoside diphosphate kinase B	129+EIHLWFKPEELIDYK	none	1959	24	4	11.67		0.195			0.332
P01942	Hemoglobin subunit alpha	129+FLASVSTVLTSK	none	1251.7	15	2	11.21											0.064
P01942	Hemoglobin subunit alpha	129+FLASVSTVLTSK	none	1251.7	15	2	11.21				0.097
P01942	Hemoglobin subunit alpha	129+FLASVSTVLTSK	none	1251.71	15	3	11.21													0.041
P01942	Hemoglobin subunit alpha	129+FLASVSTVLTSK	none	1251.7	15	2	11.21								0.079	0.081	0.137	0.056
P01942	Hemoglobin subunit alpha	129+FLASVSTVLTSK	none	1251.7	15	2	11.21								0.003	-0.002	0.025	0.024
P01942	Hemoglobin subunit alpha	129+FLASVSTVLTSK	none	1251.7	15	2	11.21			0.085			0.097						0.073	0.032
P01942	Hemoglobin subunit alpha	129+FLASVSTVLTSK	none	1251.7	15	3	11.21								0.021	0.022	0.069	0.037
P01942	Hemoglobin subunit alpha	129+FLASVSTVLTSK	none	1251.71	15	2	11.21		0.002	0.005	0.017	0.03		0.09					0.036	0.061
P01942	Hemoglobin subunit alpha	129+FLASVSTVLTSK	none	1251.71	15	3	11.21		0.035	0.038	0.052	0.053	0.15	0.12					0.062	0.043
P35700	Peroxiredoxin-1	129+GLFIIDDKGILR	none	1358.78	16	3	12.55										0.342
P35700	Peroxiredoxin-1	129+GLFIIDDKGILR	none	1358.79	16	3	12.55				0.424		0.644
P62264	40S ribosomal protein S14	129+IEDVTPIPSDSTR	none	1428.71	25	2	7.05								0.126	0.098	0.201	0.18
P62264	40S ribosomal protein S14	129+IEDVTPIPSDSTR	none	1428.71	25	2	7.05		0.118	0.122	0.211	0.205	0.363	0.343					0.302	0.301
P62264	40S ribosomal protein S14	129+IEDVTPIPSDSTRR	none	1584.81	28	3	6.72								0.083	0.092	0.136	0.166
P62264	40S ribosomal protein S14	129+IEDVTPIPSDSTRR	none	1584.81	28	3	6.72		0.114		0.2	0.208	0.336	0.349						0.415
P62242	40S ribosomal protein S8	129+LTPEEEEILNK	none	1313.67	23	2	7.68										0.176
P62242	40S ribosomal protein S8	129+LTPEEEEILNK	none	1313.67	23	2	7.68				0.235	0.22	0.369	0.348						0.307
P11352	Glutathione peroxidase 1	129+NALPTPSDDPTALMTDPK	none	1882.9	32	3	10.36						0.362
P11352	Glutathione peroxidase 1	129+NALPTPSDDPTALMTDPK	none	1882.9	32	2	10.36					0.305	0.447
P11352	Glutathione peroxidase 1	129+NALPTPSDDPTALxmTDPK	m:Oxidized methionine	1898.9	32	2	7.74				0.205
P11352	Glutathione peroxidase 1	129+NALPTPSDDPTALxmTDPK	m:Oxidized methionine	1898.9	32	3	7.74				0.261
Q922Q8	Leucine-rich repeat-containing protein 59	13+DKLDGNELDLSLSDLNEVPVK	none	2312.15	34	3	10.82										0.376
Q91YI0	Argininosuccinate lyase	13+FVGAVDPIMEK	none	1204.61	19	2	8.94								0.208
Q91YI0	Argininosuccinate lyase	13+FVGAVDPIMEK	none	1204.61	19	2	8.94					0.357	0.605	0.661					0.361
Q91YI0	Argininosuccinate lyase	13+FVGAVDPIMEK	none	1204.61	19	2	8.94								0.28	0.242	0.367	0.328
Q91YI0	Argininosuccinate lyase	13+FVGAVDPIxmEK	m:Oxidized methionine	1220.61	19	2	7.99								0.212	0.162	0.319	0.233
Q91YI0	Argininosuccinate lyase	13+FVGAVDPIxmEK	m:Oxidized methionine	1220.61	19	2	7.99		0.259	0.217	0.382	0.348	0.57	0.584
Q91YI0	Argininosuccinate lyase	13+FVGAVDxpIMEK	p:Hydroxylation	1220.61	19	2	8.07								0.219	0.162	0.319	0.233
Q91YI0	Argininosuccinate lyase	13+FVGAVDxpIMEK	p:Hydroxylation	1220.61	19	2	8.07		0.259	0.217	0.382	0.348	0.57	0.584
Q05816	Fatty acid-binding protein, epidermal	13+LMESHGFEEYMK	none	1499.65	24	2	7.88							0.784
Q05816	Fatty acid-binding protein, epidermal	13+LMESHGFEEYMK	none	1499.65	24	3	7.88		0.256	0.287	0.453	0.423	0.689	0.729
Q8BWN8	Acyl-coenzyme A thioesterase 4	13+SCWDEPLSIAVR	C:Carbamidomethylation	1431.68	25	2	10.4												0.36
Q8BWN8	Acyl-coenzyme A thioesterase 4	13+SCWDEPLSIAVR	C:Carbamidomethylation	1431.69	25	2	10.4						0.491
Q8BWN8	Acyl-coenzyme A thioesterase 4	13+SCWDEPLSIAVR	C:Carbamidomethylation	1431.68	25	2	10.4								0.158		0.287
Q8BWN8	Acyl-coenzyme A thioesterase 4	13+SCWDEPLSIAVR	C:Carbamidomethylation	1431.69	25	2	10.4			0.192		0.32
Q9CQX2	Cytochrome b5 type B	13+VEGSEPSVTYYR	none	1385.65	23	2	7.85										0.296
P47199	Quinone oxidoreductase	13+VFEFGGPEVLK	none	1220.65	18	2	10.03										0.164	0.122
P47199	Quinone oxidoreductase	13+VFEFGGPEVLK	none	1220.64	18	2	10.03				0.242		0.311						0.206
P20152	Vimentin	130+ILLAELEQLKGQGK	none	1538.89	28	3	9.99						0.34
P20152	Vimentin	130+ILLAELEQLKGQGK	none	1538.89	28	3	9.99			0.194
P30115	Glutathione S-transferase A3	130+NRYFPAFEK	none	1170.59	17	2	9.42										0.195	0.224
P30115	Glutathione S-transferase A3	130+NRYFPAFEK	none	1170.59	17	3	9.42										0.208	0.158
P30115	Glutathione S-transferase A3	130+NRYFPAFEK	none	1170.59	17	2	9.42				0.273	0.265	0.439							0.315
P30115	Glutathione S-transferase A3	130+NRYFPAFEK	none	1170.59	17	3	9.42				0.287	0.269	0.447	0.44					0.264	0.281
P13745	Glutathione S-transferase A1	130+NRYLPAFEK	none	1136.6	18	2	8.89													0.259
P13745	Glutathione S-transferase A1	130+NRYLPAFEK	none	1136.6	18	2	8.89											0.131
P13745	Glutathione S-transferase A1	130+NRYLPAFEK	none	1136.6	18	3	8.89										0.257	0.208
P13745	Glutathione S-transferase A1	130+NRYLPAFEK	none	1136.6	18	3	8.89												0.293	0.305
P11725	Ornithine carbamoyltransferase, mitochondrial	130+VLSSMTDAVLAR	none	1261.65	22	2	10.21										0.418
P11725	Ornithine carbamoyltransferase, mitochondrial	130+VLSSMTDAVLAR	none	1261.66	22	2	10.21					0.301		0.502
P05784	Keratin, type I cytoskeletal 18	131+AQIFANSVDNAR	none	1304.66	30	2	7.14						0.349
P05784	Keratin, type I cytoskeletal 18	131+AQIFANSVDNAR	none	1304.65	30	2	7.14									0.111
P05784	Keratin, type I cytoskeletal 18	131+AQIFANSVDNAR	none	1304.65	30	2	7.14			0.204	0.234
P07724	Serum albumin	131+DDNPSLPPFERPEAEAMCTSFK	C:Carbamidomethylation	2537.1	49	3	10.06										0.318
P07724	Serum albumin	131+DDNPSLPPFERPEAEAMCTSFK	C:Carbamidomethylation	2537.11	49	3	10.06			0.232
P35979	60S ribosomal protein L12	131+EILGTAQSVGCNVDGR	C:Carbamidomethylation	1674.8	32	3	8.54										0.133
P35979	60S ribosomal protein L12	131+EILGTAQSVGCNVDGR	C:Carbamidomethylation	1674.8	32	3	8.54				0.172	0.19		0.329
P16331	Phenylalanine-4-hydroxylase	131+FANQILSYGAELDADHPGFKDPVYR	none	2822.36	50	4	10.82								0.346	0.424
P27773	Protein disulfide-isomerase A3	131+QAGPASVPLR	none	994.54	26	2	6.72		0.221
Q9DCJ5	NADH dehydrogenase [ubiquinone] 1 alpha subcomplex subunit 8	131+VKTDRPLPENPYHSR	none	1807.94	30	4	5.43											0.193
Q9CQQ7	ATP synthase subunit b, mitochondrial	132+IAQLEEVK	none	928.51	19	2	7.83						0.471	0.471						0.353
P17742	Peptidyl-prolyl cis-trans isomerase A	132+VKEGMNIVEAMER	none	1504.74	28	3	8.9											0.293
P49429	4-hydroxyphenylpyruvate dioxygenase	133+FAVLQTYGDTTHTLVEK	none	1921.96	23	3	9.04							0.811
P49429	4-hydroxyphenylpyruvate dioxygenase	133+FAVLQTYGDTTHTLVEK	none	1921.97	23	3	9.04			0.346
P49429	4-hydroxyphenylpyruvate dioxygenase	133+FAVLQTYGDTTHTLVEK	none	1921.97	23	3	9.04												0.631	0.645
P49429	4-hydroxyphenylpyruvate dioxygenase	133+FAVLQTYGDTTHTLVEK	none	1921.97	23	3	9.04								0.253	0.257	0.488	0.405
P06151	L-lactate dehydrogenase A chain	133+LLIVSNPVDILTYVAWK	none	1943.1	20	2	16.55				0.238
Q03265	ATP synthase subunit alpha, mitochondrial	133+RTGAIVDVPVGEELLGR	none	1779.97	34	3	11.78								0.104
Q8QZR5	Alanine aminotransferase 1	134+EDVAQYIER	none	1121.54	23	2	7.77								0.37
P17742	Peptidyl-prolyl cis-trans isomerase A	134+EGMNIVEAMER	none	1277.58	27	2	11.17		0.202		0.375	0.356	0.591	0.626					0.41	0.399
P17742	Peptidyl-prolyl cis-trans isomerase A	134+EGMNIVEAxmER	m:Oxidized methionine	1293.58	27	2	7.96									0.161
P17742	Peptidyl-prolyl cis-trans isomerase A	134+EGMNIVEAxmER	m:Oxidized methionine	1293.58	27	2	7.96		0.242		0.406	0.42		0.678						0.42
Q91ZJ5	UTP--glucose-1-phosphate uridylyltransferase	134+NENTFLDLTVQQIEHLNK	none	2155.08	31	3	12.36												0.403	0.417
Q91ZJ5	UTP--glucose-1-phosphate uridylyltransferase	134+NENTFLDLTVQQIEHLNK	none	2155.08	31	3	12.36								0.103	0.156	0.303
Q03265	ATP synthase subunit alpha, mitochondrial	134+TGAIVDVPVGEELLGR	none	1623.87	30	2	12.46										0.216
Q03265	ATP synthase subunit alpha, mitochondrial	134+TGAIVDVPVGEELLGR	none	1623.87	30	2	12.46		0.174
Q03265	ATP synthase subunit alpha, mitochondrial	134+TGAIVDVPVGEELLGR	none	1623.88	30	3	12.46										0.169
Q03265	ATP synthase subunit alpha, mitochondrial	134+TGAIVDVPVGEELLGR	none	1623.88	30	2	12.46												0.288	0.28
Q03265	ATP synthase subunit alpha, mitochondrial	134+TGAIVDVPVGEELLGR	none	1623.88	30	2	12.46						0.414	0.418
Q03265	ATP synthase subunit alpha, mitochondrial	134+TGAIVDVPVGEELLGR	none	1623.88	30	2	12.46										0.162	0.118
Q03265	ATP synthase subunit alpha, mitochondrial	134+TGAIVDVPVGEELLGR	none	1623.87	30	2	12.46			0.178		0.259
Q03265	ATP synthase subunit alpha, mitochondrial	134+TGAIVDVPVGEELLGR	none	1623.87	30	2	12.46			0.172		0.239
Q03265	ATP synthase subunit alpha, mitochondrial	134+TGAIVDVPVGEELLGR	none	1623.87	30	2	12.46				0.265	0.243
Q03265	ATP synthase subunit alpha, mitochondrial	134+TGAIVDVPVGEELLGR	none	1623.87	30	2	12.46				0.233	0.215
Q03265	ATP synthase subunit alpha, mitochondrial	134+TGAIVDVPVGEELLGR	none	1623.87	30	2	12.46								0.147	0.184	0.235
Q03265	ATP synthase subunit alpha, mitochondrial	134+TGAIVDVPVGEELLGR	none	1623.88	30	3	12.46								0.055	0.08	0.158
Q03265	ATP synthase subunit alpha, mitochondrial	134+TGAIVDVPVGEELLGR	none	1623.88	30	3	12.46		0.103	0.079	0.203
Q03265	ATP synthase subunit alpha, mitochondrial	134+TGAIVDVPVGEELLGR	none	1623.88	30	2	12.46								0.072	0.079	0.159	0.146
Q03265	ATP synthase subunit alpha, mitochondrial	134+TGAIVDVPVGEELLGR	none	1623.87	30	2	12.46			0.173	0.302	0.317		0.496					0.266	0.253
Q9CQ62	2,4-dienoyl-CoA reductase, mitochondrial	134+VAGHPDVVINNAAGNFISPSER	none	2263.14	48	3	10.02										0.146
Q9CQ62	2,4-dienoyl-CoA reductase, mitochondrial	134+VAGHPDVVINNAAGNFISPSER	none	2263.12	48	3	10.02				0.177	0.197	0.275	0.302					0.235
Q9WVL0	Maleylacetoacetate isomerase	134+VITSGFNALEK	none	1177.63	18	2	9.66						0.517	0.551
P35980	60S ribosomal protein L18	135+GTVLLSGPR	none	898.52	15	2	8.53					0.258
Q8BVI4	Dihydropteridine reductase	136+AALDGTPGMIGYGMAK	none	1551.74	30	2	10.44										0.399	0.335
Q8BVI4	Dihydropteridine reductase	136+AALDGTPGMIGYGMAK	none	1551.75	30	2	10.44										0.272	0.199
Q8BVI4	Dihydropteridine reductase	136+AALDGTPGMIGYGMAK	none	1551.74	30	2	10.44					0.474	0.758	0.699						0.474
Q8BVI4	Dihydropteridine reductase	136+AALDGTPGMIGYGMAK	none	1551.74	30	2	10.44				0.282	0.307	0.471	0.471					0.239	0.32
Q8BVI4	Dihydropteridine reductase	136+AALDGTPGMIGYGxmAK	m:Oxidized methionine	1567.75	30	2	8.1										0.288
Q8BVI4	Dihydropteridine reductase	136+AALDGTxpGMIGYGMAK	p:Hydroxylation	1567.75	30	2	8.07										0.288
P17751	Triosephosphate isomerase	136+DLGATWVVLGHSER	none	1538.77	25	3	11.45										0.269	0.252
P53657	Pyruvate kinase isozymes R/L	136+EAAESFATSPLSYRPVAIALDTKGPEIR	none	2988.54	64	4	11.02		0.171		0.272
Q9CPR4	60S ribosomal protein L17	136+INPYMSSPCHIEMILTEK	C:Carbamidomethylation	2162.02	32	3	11.92						0.371	0.373
Q9CQH3	NADH dehydrogenase [ubiquinone] 1 beta subcomplex subunit 5, mitochondrial	136+TLAILQIESEK	none	1243.69	22	2	10.03													0.334
Q8C196	Carbamoyl-phosphate synthase [ammonia], mitochondrial	1361+GILIGIQQSFRPR	none	1483.86	28	3	9.97								0.107		0.171	0.188
Q9D3D9	ATP synthase subunit delta, mitochondrial	137+AQSELSGAADEAAR	none	1374.64	45	2	5.82		0.118			0.197								0.196
Q9D3D9	ATP synthase subunit delta, mitochondrial	137+AQSELSGAADEAAR	none	1374.64	45	2	5.82								0.075	0.068	0.127	0.111
P14115	60S ribosomal protein L27a	137+IKGVGGACVLVA	C:Carbamidomethylation	1142.64	20	2	8.43										0.199	0.204
P14115	60S ribosomal protein L27a	137+IKGVGGACVLVA	C:Carbamidomethylation	1142.64	20	2	8.43				0.214	0.247	0.366	0.363
Q8C196	Carbamoyl-phosphate synthase [ammonia], mitochondrial	1374+FLGVAEQLHNEGFK	none	1587.81	28	2	9.33										0.25
Q8C196	Carbamoyl-phosphate synthase [ammonia], mitochondrial	1374+FLGVAEQLHNEGFK	none	1587.81	28	3	9.33												0.302	0.33
Q8C196	Carbamoyl-phosphate synthase [ammonia], mitochondrial	1374+FLGVAEQLHNEGFK	none	1587.81	28	3	9.33										0.18	0.204
Q8C196	Carbamoyl-phosphate synthase [ammonia], mitochondrial	1374+FLGVAEQLHNEGFK	none	1587.81	28	3	9.33												0.259	0.255
Q8C196	Carbamoyl-phosphate synthase [ammonia], mitochondrial	1374+FLGVAEQLHNEGFK	none	1587.81	28	3	9.33								0.11		0.22	0.183
O88569	Heterogeneous nuclear ribonucleoproteins A2/B1	138+IDTIEIITDR	none	1187.63	16	2	10.86											0.362
O88569	Heterogeneous nuclear ribonucleoproteins A2/B1	138+IDTIEIITDR	none	1187.64	16	2	10.86				0.435	0.496	0.689	0.721
P63017	Heat shock cognate 71 kDa protein	138+TVTNAVVTVPAYFNDSQR	none	1980.98	30	2	9.85								0.207	0.2	0.419	0.339
P63017	Heat shock cognate 71 kDa protein	138+TVTNAVVTVPAYFNDSQR	none	1980.98	30	3	9.85								0.159	0.169	0.389	0.322
P63017	Heat shock cognate 71 kDa protein	138+TVTNAVVTVPAYFNDSQR	none	1980.98	30	2	9.85		0.299	0.286	0.508	0.466	0.696	0.707					0.525	0.568
P63017	Heat shock cognate 71 kDa protein	138+TVTNAVVTVPAYFNDSQR	none	1980.98	30	3	9.85		0.264	0.274	0.478	0.455	0.664	0.722					0.499	0.566
P13745	Glutathione S-transferase A1	139+VLKSHGQDYLVGNR	none	1584.84	24	3	7.21										0.23	0.153
P13745	Glutathione S-transferase A1	139+VLKSHGQDYLVGNR	none	1584.84	24	4	7.21										0.171	0.167
P30115	Glutathione S-transferase A3	139+VLKSHGQDYLVGNR	none	1584.84	24	3	7.21										0.23	0.153
P30115	Glutathione S-transferase A3	139+VLKSHGQDYLVGNR	none	1584.84	24	4	7.21										0.171	0.167
P13745	Glutathione S-transferase A1	139+VLKSHGQDYLVGNR	none	1584.84	24	3	7.21						0.421						0.281	0.276
P30115	Glutathione S-transferase A3	139+VLKSHGQDYLVGNR	none	1584.84	24	3	7.21						0.421						0.281	0.276
P13745	Glutathione S-transferase A1	139+VLKSHGQDYLVGNR	none	1584.84	24	4	7.21				0.226		0.474	0.431					0.311	0.304
P30115	Glutathione S-transferase A3	139+VLKSHGQDYLVGNR	none	1584.84	24	4	7.21				0.226		0.474	0.431					0.311	0.304
P30115	Glutathione S-transferase A3	139+VLKSHGQDYLVGNRLSR	none	1941.05	31	4	7.55											0.099
P52760	Ribonuclease UK114	14+APAAIGPYSQAVQVDR	none	1641.85	42	2	7.84										0.169
P52760	Ribonuclease UK114	14+APAAIGPYSQAVQVDR	none	1641.85	42	2	7.84		0.143
P52760	Ribonuclease UK114	14+APAAIGPYSQAVQVDR	none	1641.85	42	3	7.84		0.118
P61458	Pterin-4-alpha-carbinolamine dehydratase	14+DQLLPNLR	none	967.55	16	2	8.89								0.167	0.135	0.286	0.208
P61458	Pterin-4-alpha-carbinolamine dehydratase	14+DQLLPNLR	none	967.55	16	2	8.89		0.245	0.239	0.386	0.424	0.561						0.341	0.379
Q60605	Myosin light polypeptide 6	14+EAFQLFDR	none	1024.5	18	2	9.76			0.454		0.711
P62830	60S ribosomal protein L23	14+FRISLGLPVGAVINCADNTGAK	C:Carbamidomethylation	2272.2	39	3	11.91		0.086			0.176
Q9EQF5	Dihydropyrimidinase	14+IVNDDFSQVADVLVEDGVVR	none	2188.08	35	3	12.82		0.198		0.382
Q91Y97	Fructose-bisphosphate aldolase B	14+KELSEIAQR	none	1072.59	24	2	5.94			0.351	0.545
Q91Y97	Fructose-bisphosphate aldolase B	14+KELSEIAQR	none	1072.59	24	2	5.94								0.243		0.438
Q91Y97	Fructose-bisphosphate aldolase B	14+KELSEIAQR	none	1072.59	24	3	5.94												0.523	0.5
Q91Y97	Fructose-bisphosphate aldolase B	14+KELSEIAQR	none	1072.59	24	3	5.94						0.74	0.765
Q91Y97	Fructose-bisphosphate aldolase B	14+KELSEIAQR	none	1072.59	24	3	5.94			0.346	0.536	0.539
Q91Y97	Fructose-bisphosphate aldolase B	14+KELSEIAQR	none	1072.59	24	3	5.94								0.211	0.226	0.447	0.329
Q8BWT1	3-ketoacyl-CoA thiolase, mitochondrial	14+RTPFGAYGGLLK	none	1278.7	19	3	9.27												0.234
Q8BWT1	3-ketoacyl-CoA thiolase, mitochondrial	14+RTPFGAYGGLLK	none	1278.7	19	3	9.27								0.1		0.211
P56391	Cytochrome c oxidase subunit 6B1	14+TAPFDSRFPNQNQTK	none	1749.85	30	3	6.68									0.102	0.197	0.186
P56391	Cytochrome c oxidase subunit 6B1	14+TAPFDSRFPNQNQTK	none	1749.85	30	3	6.68		0.161		0.29	0.281							0.302
P63325	40S ribosomal protein S10	140+AEAGAGSATEFQFR	none	1440.68	39	2	9.34										0.197
P63325	40S ribosomal protein S10	140+AEAGAGSATEFQFR	none	1440.68	39	2	9.34				0.214
Q9CQA3	Succinate dehydrogenase [ubiquinone] iron-sulfur subunit, mitochondrial	140+DLVPDLSNFYAQYK	none	1671.82	22	2	12.92										0.258	0.294
Q9CQA3	Succinate dehydrogenase [ubiquinone] iron-sulfur subunit, mitochondrial	140+DLVPDLSNFYAQYK	none	1671.8	22	2	12.92				0.365	0.331	0.569						0.352
Q9QXE0	2-hydroxyacyl-CoA lyase 1	140+FSARPSTIELIPFIIEK	none	1960.09	32	3	13.39		0.079
P24549	Retinal dehydrogenase 1	140+IHGQTIPSDGDIFTYTR	none	1919.94	28	3	9.22			0.215
P62751	60S ribosomal protein L23a	140+LAPDYDALDVANK	none	1403.69	25	3	9.6										0.25
P62751	60S ribosomal protein L23a	140+LAPDYDALDVANK	none	1403.69	25	2	9.6										0.22	0.203
P62751	60S ribosomal protein L23a	140+LAPDYDALDVANK	none	1403.69	25	3	9.6				0.223		0.319	0.196
P62751	60S ribosomal protein L23a	140+LAPDYDALDVANK	none	1403.69	25	2	9.6		0.219		0.292	0.353								0.382
P62751	60S ribosomal protein L23a	140+LAPDYDALDVANK	none	1403.69	25	2	9.6				0.23	0.245	0.384	0.397					0.312	0.344
P20029	78 kDa glucose-regulated protein	140+TFAPEEISAMVLTK	none	1535.78	26	2	11.69										0.373
P20029	78 kDa glucose-regulated protein	140+TFAPEEISAMVLTK	none	1535.78	26	3	11.69			0.249
P20029	78 kDa glucose-regulated protein	140+TFAPEEISAMVLTK	none	1535.78	26	2	11.69		0.247	0.283	0.447	0.499	0.639
P20029	78 kDa glucose-regulated protein	140+TFAPEEISAxmVLTK	m:Oxidized methionine	1551.78	26	3	10.37			0.214
P20029	78 kDa glucose-regulated protein	140+TFAPEEISAxmVLTK	m:Oxidized methionine	1551.78	26	2	10.37									0.172	0.345
P20029	78 kDa glucose-regulated protein	140+TFAPEEISAxmVLTK	m:Oxidized methionine	1551.78	26	2	10.37			0.275		0.46	0.649	0.663					0.435
P05202	Aspartate aminotransferase, mitochondrial	140+VGASFLQR	none	876.48	18	2	7.52													0.283
P05202	Aspartate aminotransferase, mitochondrial	140+VGASFLQR	none	876.48	18	2	7.52					0.287
P05202	Aspartate aminotransferase, mitochondrial	140+VGASFLQR	none	876.48	18	2	7.52						0.432	0.446
Q9DBM2	Peroxisomal bifunctional enzyme	140+VVGVPVALDLITSGR	none	1494.87	23	3	14.12								0.231
Q9DBM2	Peroxisomal bifunctional enzyme	140+VVGVPVALDLITSGR	none	1494.87	23	2	14.12								0.152		0.185
Q9DBM2	Peroxisomal bifunctional enzyme	140+VVGVPVALDLITSGR	none	1494.86	23	3	14.12			0.138		0.342
Q9DBM2	Peroxisomal bifunctional enzyme	140+VVGVPVALDLITSGR	none	1494.86	23	2	14.12		0.124		0.314	0.293	0.552							0.25
Q9R257	Heme-binding protein 1	141+EADYVAHATQLR	none	1372.68	30	3	7.79											0.463
P11589	Major urinary protein 2	141+EPDLSSDIK	none	1002.49	18	2	6.73				0.96	0.974	0.977	0.907
P02762	Major urinary protein 6	141+EPDLSSDIK	none	1002.49	18	2	6.73				0.96	0.974	0.977	0.907
P21107	Tropomyosin alpha-3 chain	141+MELQEIQLK	none	1130.6	20	2	10.32										0.255	0.237
P21107	Tropomyosin alpha-3 chain	141+MELQEIQLK	none	1130.6	20	2	10.32					0.408	0.631
P35700	Peroxiredoxin-1	141+QITINDLPVGR	none	1224.67	19	2	9.15				0.48
P13745	Glutathione S-transferase A1	142+SHGQDYLVGNR	none	1244.59	22	2	7.19										0.274	0.173
P13745	Glutathione S-transferase A1	142+SHGQDYLVGNR	none	1244.59	22	3	7.19										0.236	0.166
P30115	Glutathione S-transferase A3	142+SHGQDYLVGNR	none	1244.59	22	2	7.19										0.274	0.173
P30115	Glutathione S-transferase A3	142+SHGQDYLVGNR	none	1244.59	22	3	7.19										0.236	0.166
P13745	Glutathione S-transferase A1	142+SHGQDYLVGNR	none	1244.59	22	2	7.19				0.316		0.482						0.292	0.294
P30115	Glutathione S-transferase A3	142+SHGQDYLVGNR	none	1244.59	22	2	7.19				0.316		0.482						0.292	0.294
P13745	Glutathione S-transferase A1	142+SHGQDYLVGNR	none	1244.59	22	3	7.19				0.318	0.313	0.488						0.292	0.297
P30115	Glutathione S-transferase A3	142+SHGQDYLVGNR	none	1244.59	22	3	7.19				0.318	0.313	0.488						0.292	0.297
P30115	Glutathione S-transferase A3	142+SHGQDYLVGNRLSR	none	1600.82	29	4	6.06											0.092
Q00623	Apolipoprotein A-I	142+VAPLGAELQESAR	none	1339.71	36	2	9.33										0.511
Q00623	Apolipoprotein A-I	142+VAPLGAELQESAR	none	1339.71	36	2	9.33				0.861	0.845	0.904
P11725	Ornithine carbamoyltransferase, mitochondrial	142+VYKQSDLDTLAK	none	1379.72	18	3	6.78												0.318
Q9DBJ1	Phosphoglycerate mutase 1	142+YADLTEDQLPSCESLK	C:Carbamidomethylation	1867.86	32	2	9.62										0.227
Q9DBJ1	Phosphoglycerate mutase 1	142+YADLTEDQLPSCESLK	C:Carbamidomethylation	1867.86	32	3	9.62										0.186
Q9DBJ1	Phosphoglycerate mutase 1	142+YADLTEDQLPSCESLK	C:Carbamidomethylation	1867.85	32	2	9.62										0.232	0.149
Q9DBJ1	Phosphoglycerate mutase 1	142+YADLTEDQLPSCESLK	C:Carbamidomethylation	1867.85	32	3	9.62										0.209	0.125
Q9DBJ1	Phosphoglycerate mutase 1	142+YADLTEDQLPSCESLK	C:Carbamidomethylation	1867.86	32	2	9.62				0.268	0.281	0.497
Q9DBJ1	Phosphoglycerate mutase 1	142+YADLTEDQLPSCESLK	C:Carbamidomethylation	1867.85	32	2	9.62							0.489					0.266	0.269
Q9DBJ1	Phosphoglycerate mutase 1	142+YADLTEDQLPSCESLK	C:Carbamidomethylation	1867.86	32	3	9.62				0.227	0.236	0.459
Q9DBJ1	Phosphoglycerate mutase 1	142+YADLTEDQLPSCESLK	C:Carbamidomethylation	1867.85	32	3	9.62					0.244	0.37	0.435					0.25	0.25
Q9DBJ1	Phosphoglycerate mutase 1	142+YADLTEDQLPSCESLKDTIAR	C:Carbamidomethylation	2424.14	43	3	10.41										0.253
Q9DBJ1	Phosphoglycerate mutase 1	142+YADLTEDQLPSCESLKDTIAR	C:Carbamidomethylation	2424.15	43	3	10.41										0.253
Q9DBJ1	Phosphoglycerate mutase 1	142+YADLTEDQLPSCESLKDTIAR	C:Carbamidomethylation	2424.14	43	3	10.41				0.261	0.287	0.477
Q9DBJ1	Phosphoglycerate mutase 1	142+YADLTEDQLPSCESLKDTIAR	C:Carbamidomethylation	2424.15	43	3	10.41							0.507					0.298	0.282
Q8C196	Carbamoyl-phosphate synthase [ammonia], mitochondrial	1429+DGSIDLVINLPNNNTK	none	1725.89	23	2	10.42										0.189
Q8C196	Carbamoyl-phosphate synthase [ammonia], mitochondrial	1429+DGSIDLVINLPNNNTK	none	1725.89	23	3	10.42										0.085
Q8C196	Carbamoyl-phosphate synthase [ammonia], mitochondrial	1429+DGSIDLVINLPNNNTK	none	1725.89	23	3	10.42										0.065
Q8C196	Carbamoyl-phosphate synthase [ammonia], mitochondrial	1429+DGSIDLVINLPNNNTK	none	1725.89	23	2	10.42								0.131		0.205
Q8C196	Carbamoyl-phosphate synthase [ammonia], mitochondrial	1429+DGSIDLVINLPNNNTK	none	1725.89	23	2	10.42		0.238		0.339	0.331
Q9D6J6	NADH dehydrogenase [ubiquinone] flavoprotein 2, mitochondrial	143+DSDSILETLQR	none	1275.63	23	2	9.27										0.394
Q9D6J6	NADH dehydrogenase [ubiquinone] flavoprotein 2, mitochondrial	143+DSDSILETLQR	none	1275.63	23	2	9.27					0.468
P35505	Fumarylacetoacetase	143+GKENALLPNWLHLPVGYHGR	none	2270.2	36	4	11.26								0.095		0.267
P05784	Keratin, type I cytoskeletal 18	143+IVLQIDNAR	none	1040.59	18	2	7.98											0.193
P14152	Malate dehydrogenase, cytoplasmic	143+SAPSIPKENFSCLTR	C:Carbamidomethylation	1705.85	31	3	9.36										0.222
P14152	Malate dehydrogenase, cytoplasmic	143+SAPSIPKENFSCLTR	C:Carbamidomethylation	1705.84	31	3	9.36				0.302	0.291	0.463						0.285	0.297
O09167	60S ribosomal protein L21	143+TNGKEPELLEPIPYEFxmA	m:Oxidized methionine	2093	36	3	11.81				0.239
P99029	Peroxiredoxin-5, mitochondrial	143+VRLLADPTGAFGK	none	1343.74	23	3	8.82			0.232
P99029	Peroxiredoxin-5, mitochondrial	143+VRLLADPTGAFGK	none	1343.76	23	3	8.82								0.112		0.252	0.196
Q9DCS9	NADH dehydrogenase [ubiquinone] 1 beta subcomplex subunit 10	143+YLDLGAYYSAR	none	1290.63	20	2	10.8										0.239
Q9DCS9	NADH dehydrogenase [ubiquinone] 1 beta subcomplex subunit 10	143+YLDLGAYYSAR	none	1290.63	20	2	10.8				0.3	0.323
Q9D8E6	60S ribosomal protein L4	144+IEEVPELPLVVEDK	none	1607.86	27	2	11.2						0.445	0.409
Q9D8E6	60S ribosomal protein L4	144+IEEVPELPLVVEDK	none	1607.85	27	2	11.2			0.161	0.235
P56480	ATP synthase subunit beta, mitochondrial	144+IMNVIGEPIDER	none	1384.7	24	2	10.3												0.283
P56480	ATP synthase subunit beta, mitochondrial	144+IMNVIGEPIDER	none	1384.7	24	2	10.3											0.175
P56480	ATP synthase subunit beta, mitochondrial	144+IMNVIGEPIDER	none	1384.69	24	2	10.3					0.226
P56480	ATP synthase subunit beta, mitochondrial	144+IMNVIGEPIDER	none	1384.7	24	2	10.3										0.146
P56480	ATP synthase subunit beta, mitochondrial	144+IMNVIGEPIDER	none	1384.7	24	2	10.3					0.237
P56480	ATP synthase subunit beta, mitochondrial	144+IMNVIGEPIDER	none	1384.7	24	3	10.3										0.122
P56480	ATP synthase subunit beta, mitochondrial	144+IMNVIGEPIDER	none	1384.71	24	2	10.3						0.388	0.405
P56480	ATP synthase subunit beta, mitochondrial	144+IMNVIGEPIDER	none	1384.7	24	2	10.3								0.102			0.145
P56480	ATP synthase subunit beta, mitochondrial	144+IMNVIGEPIDER	none	1384.71	24	2	10.3			0.186	0.284	0.264
P56480	ATP synthase subunit beta, mitochondrial	144+IMNVIGEPIDER	none	1384.7	24	2	10.3								0.15	0.1	0.174	0.146
P56480	ATP synthase subunit beta, mitochondrial	144+IMNVIGEPIDER	none	1384.7	24	2	10.3		0.195	0.176	0.281	0.276	0.422						0.26	0.269
P16858	Glyceraldehyde-3-phosphate dehydrogenase	144+IVSNASCTTNCLAPLAK	C:Carbamidomethylation	1818.9	31	2	9.09										0.237	0.159
P16858	Glyceraldehyde-3-phosphate dehydrogenase	144+IVSNASCTTNCLAPLAK	C:Carbamidomethylation	1818.9	31	2	9.09										0.244	0.156
P16858	Glyceraldehyde-3-phosphate dehydrogenase	144+IVSNASCTTNCLAPLAK	C:Carbamidomethylation	1818.9	31	2	9.09						0.481	0.509
P16858	Glyceraldehyde-3-phosphate dehydrogenase	144+IVSNASCTTNCLAPLAK	C:Carbamidomethylation	1818.9	31	3	9.09										0.229	0.174
P16858	Glyceraldehyde-3-phosphate dehydrogenase	144+IVSNASCTTNCLAPLAK	C:Carbamidomethylation	1818.9	31	3	9.09										0.233	0.119
P16858	Glyceraldehyde-3-phosphate dehydrogenase	144+IVSNASCTTNCLAPLAK	C:Carbamidomethylation	1818.9	31	3	9.09						0.471	0.523						0.302
P16858	Glyceraldehyde-3-phosphate dehydrogenase	144+IVSNASCTTNCLAPLAK	C:Carbamidomethylation	1818.89	31	2	9.09				0.296	0.297	0.491	0.504					0.29	0.293
P16858	Glyceraldehyde-3-phosphate dehydrogenase	144+IVSNASCTTNCLAPLAK	C:Carbamidomethylation	1818.89	31	3	9.09				0.272	0.28	0.463	0.477					0.267	0.271
P56480	ATP synthase subunit beta, mitochondrial	144+IxmNVIGEPIDER	m:Oxidized methionine	1400.7	24	2	7.96									0.082	0.182
P56480	ATP synthase subunit beta, mitochondrial	144+IxmNVIGEPIDER	m:Oxidized methionine	1400.69	24	2	7.96								0.108		0.164
P56480	ATP synthase subunit beta, mitochondrial	144+IxmNVIGEPIDER	m:Oxidized methionine	1400.7	24	2	7.96		0.164	0.174	0.257	0.237	0.403						0.24
Q8BWT1	3-ketoacyl-CoA thiolase, mitochondrial	144+LEDTLWAGLTDQHVK	none	1724.88	24	3	11.82			0.207
Q921I1	Serotransferrin	144+SAGWVIPIGLLFCK	C:Carbamidomethylation	1559.85	20	2	15.11				0.712
Q01768	Nucleoside diphosphate kinase B	144+SCAHDWVYE	C:Carbamidomethylation	1165.46	18	2	7.51				0.394	0.407
Q01768	Nucleoside diphosphate kinase B	144+SCAHDWVYE	C:Carbamidomethylation	1165.46	18	2	7.51								0.172	0.167	0.295	0.257
P08228	Superoxide dismutase [Cu-Zn]	145+LACGVIGIAQ	C:Carbamidomethylation	1000.54	21	2	8.75									0.021	0.159	0.093
P08228	Superoxide dismutase [Cu-Zn]	145+LACGVIGIAQ	C:Carbamidomethylation	1000.54	21	2	8.75				0.235	0.218	0.433	0.456					0.208	0.229
P99029	Peroxiredoxin-5, mitochondrial	145+LLADPTGAFGK	none	1088.58	19	2	8.33										0.296
P99029	Peroxiredoxin-5, mitochondrial	145+LLADPTGAFGK	none	1088.58	19	2	8.33				0.371			0.561					0.357	0.307
O08709	Peroxiredoxin-6	145+LSILYPATTGR	none	1190.66	18	2	9.26										0.313	0.176
O08709	Peroxiredoxin-6	145+LSILYPATTGR	none	1190.66	18	2	9.26				0.325	0.317	0.448	0.499						0.308
P29391	Ferritin light chain 1	145+MGNHLTNLRR	none	1210.64	18	3	5.8						0.488
P29391	Ferritin light chain 1	145+MGNHLTNLRR	none	1210.64	18	4	5.8						0.431
Q64458	Cytochrome P450 2C29	145+VQEEAQCLVEELRK	C:Carbamidomethylation	1729.87	36	3	8.56													0.637
Q64458	Cytochrome P450 2C29	145+VQEEAQCLVEELRK	C:Carbamidomethylation	1729.86	36	3	8.56								0.317	0.293	0.531
Q8C196	Carbamoyl-phosphate synthase [ammonia], mitochondrial	1455+TAVDSGIALLTNFQVTK	none	1776.95	25	3	12.2												0.236	0.225
Q8C196	Carbamoyl-phosphate synthase [ammonia], mitochondrial	1455+TAVDSGIALLTNFQVTK	none	1776.96	25	3	12.2								0.125	0.065	0.169	0.22
P47963	60S ribosomal protein L13	146+LATQLTGPVMPIR	none	1395.78	23	2	10.97					0.216
P20152	Vimentin	146+LGDLYEEEMR	none	1253.57	22	2	7.87			0.265
Q99LC5	Electron transfer flavoprotein subunit alpha, mitochondrial	147+TIYAGNALCTVK	C:Carbamidomethylation	1309.67	17	2	9										0.254	0.182
Q99LC5	Electron transfer flavoprotein subunit alpha, mitochondrial	147+TIYAGNALCTVK	C:Carbamidomethylation	1309.67	17	2	9				0.316	0.307	0.485	0.505
Q99LC5	Electron transfer flavoprotein subunit alpha, mitochondrial	147+TIYAGNALCTVK	C:Carbamidomethylation	1309.66	17	2	9				0.291	0.272	0.468						0.311	0.341
Q9WTP7	GTP:AMP phosphotransferase AK3, mitochondrial	147+TVGIDDLTGEPLIQR	none	1625.86	26	2	11.43				0.375	0.414
P97461	40S ribosomal protein S5	147+VNQAIWLLCTGAR	C:Carbamidomethylation	1500.78	24	2	12.31										0.137
P97461	40S ribosomal protein S5	147+VNQAIWLLCTGAR	C:Carbamidomethylation	1500.78	24	3	12.31										0.116
P97461	40S ribosomal protein S5	147+VNQAIWLLCTGAR	C:Carbamidomethylation	1500.78	24	3	12.31				0.102
P97461	40S ribosomal protein S5	147+VNQAIWLLCTGAR	C:Carbamidomethylation	1500.78	24	2	12.31				0.18	0.198	0.303	0.295						0.07
Q8C196	Carbamoyl-phosphate synthase [ammonia], mitochondrial	1472+LFAEAVQK	none	904.5	18	2	6.83												0.261	0.294
Q8C196	Carbamoyl-phosphate synthase [ammonia], mitochondrial	1472+LFAEAVQK	none	904.5	18	2	6.83								0.118	0.113	0.174	0.174
Q9CR57	60S ribosomal protein L14	148+AAIAAAAAAAAAK	none	1040.59	46	2	7.97										0.179
Q9CR57	60S ribosomal protein L14	148+AAIAAAAAAAAAK	none	1040.59	46	3	7.97										0.127
Q9CR57	60S ribosomal protein L14	148+AAIAAAAAAAAAK	none	1040.59	46	3	7.97				0.24	0.242
Q9CR57	60S ribosomal protein L14	148+AAIAAAAAAAAAK	none	1040.59	46	2	7.97				0.217	0.217							0.3	0.283
P25688	Uricase	148+NGPPVIHSGIK	none	1117.62	20	2	7.37					0.284
P25688	Uricase	148+NGPPVIHSGIK	none	1117.63	20	2	7.37										0.214
P25688	Uricase	148+NGPPVIHSGIK	none	1117.63	20	3	7.37										0.246	0.231
P25688	Uricase	148+NGPPVIHSGIK	none	1117.62	20	3	7.37				0.378	0.348	0.584							0.4
P25688	Uricase	148+NGPPVIHSGIKDLK	none	1473.83	23	4	6.75										0.308
P25688	Uricase	148+NGPPVIHSGIKDLK	none	1473.81	23	4	6.75					0.403							0.377
Q8C196	Carbamoyl-phosphate synthase [ammonia], mitochondrial	148+SLGQWLQEEK	none	1216.61	22	2	10.66										0.308
Q8C196	Carbamoyl-phosphate synthase [ammonia], mitochondrial	148+SLGQWLQEEK	none	1216.62	22	2	10.66										0.231
Q8C196	Carbamoyl-phosphate synthase [ammonia], mitochondrial	148+SLGQWLQEEK	none	1216.61	22	2	10.66									0.425		0.264
Q8C196	Carbamoyl-phosphate synthase [ammonia], mitochondrial	148+SLGQWLQEEK	none	1216.61	22	2	10.66										0.199	0.318
Q8C196	Carbamoyl-phosphate synthase [ammonia], mitochondrial	148+SLGQWLQEEK	none	1216.61	22	2	10.66		0.307											0.367
Q8C196	Carbamoyl-phosphate synthase [ammonia], mitochondrial	148+SLGQWLQEEK	none	1216.61	22	2	10.66					0.298	0.466							0.302
Q8C196	Carbamoyl-phosphate synthase [ammonia], mitochondrial	148+SLGQWLQEEK	none	1216.61	22	2	10.66				0.481	0.356	0.472	0.558						0.267
Q9R0H0	Peroxisomal acyl-coenzyme A oxidase 1	149+GLETTATYDPK	none	1194.58	17	2	6.41								0.131	0.122		0.237
P55264	Adenosine kinase	149+SLVANLAAANCYKK	C:Carbamidomethylation	1521.8	27	3	7.9												0.38	0.404
P55264	Adenosine kinase	149+SLVANLAAANCYKK	C:Carbamidomethylation	1521.81	27	3	7.9						0.539	0.603
P55264	Adenosine kinase	149+SLVANLAAANCYKK	C:Carbamidomethylation	1521.8	27	3	7.9								0.125	0.133	0.286	0.224
P55264	Adenosine kinase	149+SLVANLAAANCYKK	C:Carbamidomethylation	1521.8	27	3	7.9		0.174	0.186	0.346	0.3
P19253	60S ribosomal protein L13a	149+YQAVTATLEEK	none	1251.63	22	2	8.3										0.241	0.257
P19253	60S ribosomal protein L13a	149+YQAVTATLEEK	none	1251.64	22	2	8.3				0.248	0.259	0.447	0.452
P62204	Calmodulin	15+EAFSLFDKDGDGTITTK	none	1843.89	24	3	9.3										0.306
P62204	Calmodulin	15+EAFSLFDKDGDGTITTK	none	1843.89	24	3	9.3		0.29			0.384
Q91Y97	Fructose-bisphosphate aldolase B	15+ELSEIAQR	none	944.5	23	2	7.28							0.782
Q91Y97	Fructose-bisphosphate aldolase B	15+ELSEIAQR	none	944.49	23	2	7.28											0.362
Q91Y97	Fructose-bisphosphate aldolase B	15+ELSEIAQR	none	944.5	23	2	7.28												0.53	0.535
Q91Y97	Fructose-bisphosphate aldolase B	15+ELSEIAQR	none	944.49	23	2	7.28								0.226	0.227	0.451	0.364
Q91Y97	Fructose-bisphosphate aldolase B	15+ELSEIAQR	none	944.5	23	2	7.28		0.337	0.335	0.539	0.505
O35215	D-dopachrome decarboxylase	15+IPAGLENR	none	868.48	20	2	6.01								0.082	0.076	0.195	0.157
O35215	D-dopachrome decarboxylase	15+IPAGLENR	none	868.48	20	2	6.01		0.158	0.172	0.266	0.301	0.456						0.238	0.256
P61089	Ubiquitin-conjugating enzyme E2 N	15+LLAEPVPGIK	none	1035.63	18	2	8.44									0.182	0.298
P61089	Ubiquitin-conjugating enzyme E2 N	15+LLAEPVPGIK	none	1035.63	18	2	8.44		0.26		0.371	0.393		0.605						0.382
P15105	Glutamine synthetase	15+QMYMSLPQGEK	none	1310.61	23	2	7.75										0.306
P15105	Glutamine synthetase	15+QMYMSLPQGEK	none	1310.61	23	2	7.75			0.267	0.409	0.393
P62900	60S ribosomal protein L31	15+SAINEVVTR	none	987.54	18	2	6.4							0.354					0.212	0.233
Q8BWT1	3-ketoacyl-CoA thiolase, mitochondrial	15+TPFGAYGGLLK	none	1122.6	15	2	9.97						0.426
Q8BWT1	3-ketoacyl-CoA thiolase, mitochondrial	15+TPFGAYGGLLK	none	1122.6	15	2	9.97			0.241	0.287	0.324
P19783	Cytochrome c oxidase subunit 4 isoform 1, mitochondrial	150+ANPIQGFSAK	none	1031.55	23	2	7.49													0.292
P19783	Cytochrome c oxidase subunit 4 isoform 1, mitochondrial	150+ANPIQGFSAK	none	1031.54	23	2	7.49								0.116	0.117	0.189	0.174
P19783	Cytochrome c oxidase subunit 4 isoform 1, mitochondrial	150+ANPIQGFSAK	none	1031.54	23	2	7.49		0.194	0.172	0.294	0.284	0.443	0.436					0.269	0.26
P14152	Malate dehydrogenase, cytoplasmic	150+ENFSCLTR	C:Carbamidomethylation	1025.46	15	2	8.19										0.207	0.152
P14152	Malate dehydrogenase, cytoplasmic	150+ENFSCLTR	C:Carbamidomethylation	1025.46	15	2	8.19				0.313	0.28	0.504	0.549
P10518	Delta-aminolevulinic acid dehydratase	150+LAEVALAYAK	none	1047.59	23	2	9.56							0.76
P17751	Triosephosphate isomerase	150+RHVFGESDELIGQK	none	1613.82	30	3	6.71											0.228
Q03265	ATP synthase subunit alpha, mitochondrial	150+VVDALGNAIDGKGPIGSK	none	1709.93	32	3	9.57												0.285	0.276
Q03265	ATP synthase subunit alpha, mitochondrial	150+VVDALGNAIDGKGPIGSK	none	1709.93	32	3	9.57						0.406	0.414
Q03265	ATP synthase subunit alpha, mitochondrial	150+VVDALGNAIDGKGPIGSK	none	1709.94	32	3	9.57										0.162	0.192
Q03265	ATP synthase subunit alpha, mitochondrial	150+VVDALGNAIDGKGPIGSK	none	1709.92	32	3	9.57			0.184	0.273
Q03265	ATP synthase subunit alpha, mitochondrial	150+VVDALGNAIDGKGPIGSK	none	1709.92	32	3	9.57									0.161	0.231	0.179
Q03265	ATP synthase subunit alpha, mitochondrial	150+VVDALGNAIDGKGPIGSK	none	1709.93	32	3	9.57								0.09	0.089	0.149	0.143
Q03265	ATP synthase subunit alpha, mitochondrial	150+VVDALGNAIDGKGPIGSK	none	1709.92	32	3	9.57				0.242	0.227	0.426	0.419					0.297	0.285
Q03265	ATP synthase subunit alpha, mitochondrial	150+VVDALGNAIDGKGPIGSK	none	1709.93	32	3	9.57		0.155	0.129	0.251	0.246	0.398	0.408					0.252	0.264
Q9QUI0	Transforming protein RhoA	151+IGAFGYMECSAK	C:Carbamidomethylation	1332.6	24	2	9.97										0.369
Q91YI0	Argininosuccinate lyase	152+DVLFPGYTHLQR	none	1444.75	20	3	9.32												0.328	0.365
Q91YI0	Argininosuccinate lyase	152+DVLFPGYTHLQR	none	1444.75	20	3	9.32								0.162	0.178	0.313	0.246
Q91YI0	Argininosuccinate lyase	152+DVLFPGYTHLQR	none	1444.75	20	3	9.32		0.257	0.293	0.412	0.368	0.548
P16015	Carbonic anhydrase 3	152+EKGEFQILLDALDK	none	1617.86	26	2	14.02											0.188
P16015	Carbonic anhydrase 3	152+EKGEFQILLDALDK	none	1617.86	26	3	14.02											0.163
P16015	Carbonic anhydrase 3	152+EKGEFQILLDALDK	none	1617.85	26	3	14.02												0.34	0.311
P16015	Carbonic anhydrase 3	152+EKGEFQILLDALDK	none	1617.85	26	3	14.02				0.324	0.259		0.47						0.326
P02762	Major urinary protein 6	152+FAQLCEEHGILR	C:Carbamidomethylation	1471.73	28	2	8.19				0.981		0.988
P02762	Major urinary protein 6	152+FAQLCEEHGILR	C:Carbamidomethylation	1471.73	28	3	8.19				0.979	0.977	0.993
Q8BVI4	Dihydropteridine reductase	152+GAVHQLCQSLAGK	C:Carbamidomethylation	1367.69	29	2	7.73											0.187
Q8BVI4	Dihydropteridine reductase	152+GAVHQLCQSLAGK	C:Carbamidomethylation	1367.69	29	3	7.73										0.206
Q8BVI4	Dihydropteridine reductase	152+GAVHQLCQSLAGK	C:Carbamidomethylation	1367.7	29	2	7.73					0.3	0.466
Q8BVI4	Dihydropteridine reductase	152+GAVHQLCQSLAGK	C:Carbamidomethylation	1367.69	29	3	7.73										0.298	0.16
Q8BVI4	Dihydropteridine reductase	152+GAVHQLCQSLAGK	C:Carbamidomethylation	1367.69	29	3	7.73						0.562						0.344	0.318
Q8BVI4	Dihydropteridine reductase	152+GAVHQLCQSLAGK	C:Carbamidomethylation	1367.7	29	3	7.73				0.308	0.263	0.556						0.33
Q8BG05	Heterogeneous nuclear ribonucleoprotein A3	152+IETIEVMEDR	none	1233.6	21	2	8.24					0.442
Q91ZJ5	UTP--glucose-1-phosphate uridylyltransferase	152+TYNTDVPLVLMNSFNTDEDTKK	none	2544.2	27	3	11.9								0.093	0.119
P26443	Glutamate dehydrogenase 1, mitochondrial	152+YSTDVSVDEVK	none	1240.58	16	2	6.76								0.088	0.098	0.17	0.148
P26443	Glutamate dehydrogenase 1, mitochondrial	152+YSTDVSVDEVK	none	1240.58	16	2	6.76		0.135	0.157	0.276	0.261	0.411	0.499					0.271	0.267
P51881	ADP/ATP translocase 2	153+EFKGLGDCLVK	C:Carbamidomethylation	1264.65	15	3	8.15										0.23
P07724	Serum albumin	153+ENPTTFMGHYLHEVAR	none	1900.89	31	3	9.78			0.294
P07724	Serum albumin	153+ENPTTFMGHYLHEVAR	none	1900.89	31	4	9.78										0.324	0.199
P07724	Serum albumin	153+ENPTTFMGHYLHEVAR	none	1900.88	31	4	9.78			0.225	0.324	0.348
P07724	Serum albumin	153+ENPTTFxmGHYLHEVAR	m:Oxidized methionine	1916.89	31	3	7.37			0.296
P07724	Serum albumin	153+ENPTTFxmGHYLHEVAR	m:Oxidized methionine	1916.89	31	4	7.37			0.182
P07724	Serum albumin	153+ENPTTFxmGHYLHEVAR	m:Oxidized methionine	1916.89	31	4	7.37										0.322	0.174
P07724	Serum albumin	153+ENxpTTFMGHYLHEVAR	p:Hydroxylation	1916.89	31	3	7.43			0.296
P07724	Serum albumin	153+ENxpTTFMGHYLHEVAR	p:Hydroxylation	1916.89	31	4	7.43			0.182
P07724	Serum albumin	153+ENxpTTFMGHYLHEVAR	p:Hydroxylation	1916.89	31	4	7.43										0.322	0.174
Q9CPR4	60S ribosomal protein L17	154+EQIVPKPEEEVAQK	none	1622.85	36	3	7.54											0.188
Q9CPR4	60S ribosomal protein L17	154+EQIVPKPEEEVAQK	none	1622.85	36	3	7.54				0.266		0.402
P16460	Argininosuccinate synthase	154+FKGRNDLMEYAK	none	1470.74	21	3	6.59													0.334
P16460	Argininosuccinate synthase	154+FKGRNDLMEYAK	none	1470.74	21	4	6.59													0.364
P16460	Argininosuccinate synthase	154+FKGRNDLMEYAK	none	1470.74	21	3	6.59								0.14		0.28
P16460	Argininosuccinate synthase	154+FKGRNDLMEYAK	none	1470.74	21	4	6.59								0.175		0.336
P16015	Carbonic anhydrase 3	154+GEFQILLDALDK	none	1360.72	21	2	14.91										0.282
P16015	Carbonic anhydrase 3	154+GEFQILLDALDK	none	1360.72	21	3	14.91											0.21
P16015	Carbonic anhydrase 3	154+GEFQILLDALDK	none	1360.72	21	2	14.91										0.273	0.172
P16015	Carbonic anhydrase 3	154+GEFQILLDALDK	none	1360.71	21	2	14.91												0.36	0.338
P16015	Carbonic anhydrase 3	154+GEFQILLDALDK	none	1360.71	21	2	14.91				0.332	0.317		0.497						0.317
O88569	Heterogeneous nuclear ribonucleoproteins A2/B1	154+GFGFVTFDDHDPVDK	none	1694.76	20	3	11.63				0.402
Q91Y97	Fructose-bisphosphate aldolase B	154+IADQCPSSLAIQENANALAR	C:Carbamidomethylation	2141.05	54	3	9.74										0.357
Q91Y97	Fructose-bisphosphate aldolase B	154+IADQCPSSLAIQENANALAR	C:Carbamidomethylation	2141.05	54	3	9.74												0.393
Q91Y97	Fructose-bisphosphate aldolase B	154+IADQCPSSLAIQENANALAR	C:Carbamidomethylation	2141.05	54	2	9.74						0.68	0.689
Q91Y97	Fructose-bisphosphate aldolase B	154+IADQCPSSLAIQENANALAR	C:Carbamidomethylation	2141.06	54	2	9.74												0.468	0.407
Q91Y97	Fructose-bisphosphate aldolase B	154+IADQCPSSLAIQENANALAR	C:Carbamidomethylation	2141.05	54	2	9.74										0.299	0.213
Q91Y97	Fructose-bisphosphate aldolase B	154+IADQCPSSLAIQENANALAR	C:Carbamidomethylation	2141.05	54	3	9.74						0.67	0.692
Q91Y97	Fructose-bisphosphate aldolase B	154+IADQCPSSLAIQENANALAR	C:Carbamidomethylation	2141.06	54	3	9.74												0.457	0.413
Q91Y97	Fructose-bisphosphate aldolase B	154+IADQCPSSLAIQENANALAR	C:Carbamidomethylation	2141.05	54	3	9.74										0.323	0.224
Q91Y97	Fructose-bisphosphate aldolase B	154+IADQCPSSLAIQENANALAR	C:Carbamidomethylation	2141.04	54	2	9.74								0.143	0.132	0.368	0.227
Q91Y97	Fructose-bisphosphate aldolase B	154+IADQCPSSLAIQENANALAR	C:Carbamidomethylation	2141.05	54	2	9.74		0.253	0.228	0.407	0.394
Q91Y97	Fructose-bisphosphate aldolase B	154+IADQCPSSLAIQENANALAR	C:Carbamidomethylation	2141.04	54	3	9.74								0.152	0.16	0.368	0.231
Q91Y97	Fructose-bisphosphate aldolase B	154+IADQCPSSLAIQENANALAR	C:Carbamidomethylation	2141.05	54	3	9.74		0.255	0.233	0.405	0.4
P60766	Cell division control protein 42 homolog	154+YVECSALTQK	C:Carbamidomethylation	1197.57	18	2	7.33										0.624
P60766	Cell division control protein 42 homolog	154+YVECSALTQK	C:Carbamidomethylation	1197.58	18	2	7.33					0.716	0.857	0.949
Q9DCD0	6-phosphogluconate dehydrogenase, decarboxylating	155+AIFQAIAAK	none	931.54	23	2	8.28						0.517
P17742	Peptidyl-prolyl cis-trans isomerase A	155+KITISDCGQL	C:Carbamidomethylation	1133.57	15	2	7.57		0.259	0.294		0.428
P17742	Peptidyl-prolyl cis-trans isomerase A	155+KITISDCGQL	C:Carbamidomethylation	1133.58	15	2	7.57								0.159	0.168	0.35	0.261
P29391	Ferritin light chain 1	155+VAGPQPAQTGAPQGSLGEYLFER	none	2372.18	57	3	11.89													0.268
P29391	Ferritin light chain 1	155+VAGPQPAQTGAPQGSLGEYLFER	none	2372.17	57	2	11.89				0.229		0.524
P29391	Ferritin light chain 1	155+VAGPQPAQTGAPQGSLGEYLFER	none	2372.17	57	3	11.89				0.207	0.248	0.519	0.557					0.311	0.264
P30115	Glutathione S-transferase A3	156+ADIALVELLYHVEELDPGVVDNFPLLK	none	3020.63	46	3	16.52													0.235
P30115	Glutathione S-transferase A3	156+ADIALVELLYHVEELDPGVVDNFPLLK	none	3020.63	46	4	16.52													0.276
P99029	Peroxiredoxin-5, mitochondrial	156+ATDLLLDDSLVSLFGNRR	none	2004.06	30	3	13.48								0.139	0.126	0.275	0.184
P99029	Peroxiredoxin-5, mitochondrial	156+ATDLLLDDSLVSLFGNRR	none	2004.05	30	3	13.48		0.193		0.312	0.322		0.497						0.298
P49429	4-hydroxyphenylpyruvate dioxygenase	156+FLPGFEAPTYK	none	1268.64	18	2	9.74											0.326
P49429	4-hydroxyphenylpyruvate dioxygenase	156+FLPGFEAPTYK	none	1268.64	18	2	9.74													0.587
P49429	4-hydroxyphenylpyruvate dioxygenase	156+FLPGFEAPTYK	none	1268.64	18	2	9.74						0.751	0.816
P49429	4-hydroxyphenylpyruvate dioxygenase	156+FLPGFEAPTYK	none	1268.64	18	2	9.74			0.415	0.621	0.595
P49429	4-hydroxyphenylpyruvate dioxygenase	156+FLPGFEAPTYK	none	1268.63	18	2	9.74									0.26	0.491	0.374
P49429	4-hydroxyphenylpyruvate dioxygenase	156+FLPGFEAPTYKDTLLPK	none	1936.03	24	3	10.96												0.513	0.555
P49429	4-hydroxyphenylpyruvate dioxygenase	156+FLPGFEAPTYKDTLLPK	none	1936.02	24	3	10.96										0.432	0.314
P16460	Argininosuccinate synthase	156+GRNDLMEYAK	none	1195.57	20	3	6.72													0.377
P16460	Argininosuccinate synthase	156+GRNDLMEYAK	none	1195.58	20	3	6.72					0.422
P16460	Argininosuccinate synthase	156+GRNDLMEYAK	none	1195.58	20	3	6.72						0.659	0.631
P16460	Argininosuccinate synthase	156+GRNDLMEYAK	none	1195.57	20	3	6.72								0.181	0.176	0.281
P16460	Argininosuccinate synthase	156+GRNDLxmEYAK	m:Oxidized methionine	1211.57	20	3	5.94												0.341	0.351
P16460	Argininosuccinate synthase	156+GRNDLxmEYAK	m:Oxidized methionine	1211.57	20	3	5.94			0.283	0.428
P16460	Argininosuccinate synthase	156+GRNDLxmEYAK	m:Oxidized methionine	1211.57	20	3	5.94								0.195		0.31
P17742	Peptidyl-prolyl cis-trans isomerase A	156+ITISDCGQL	C:Carbamidomethylation	1005.48	15	2	8.12									0.176		0.341
P17742	Peptidyl-prolyl cis-trans isomerase A	156+ITISDCGQL	C:Carbamidomethylation	1005.48	15	2	8.12		0.307	0.338									0.48
P11352	Glutathione peroxidase 1	156+NDIAWNFEK	none	1135.53	16	2	10.29										0.27	0.246
P11352	Glutathione peroxidase 1	156+NDIAWNFEK	none	1135.53	16	2	10.29				0.348	0.368	0.54	0.593
P06151	L-lactate dehydrogenase A chain	156+NRVIGSGCNLDSAR	C:Carbamidomethylation	1517.74	30	3	6.16				0.289	0.332	0.491
P24270	Catalase	157+DAILFPSFIHSQK	none	1501.78	24	3	11.15		0.372		0.625
P24270	Catalase	157+DAILFPSFIHSQK	none	1501.79	24	3	11.15								0.185	0.206	0.414
P51174	Long-chain specific acyl-CoA dehydrogenase, mitochondrial	157+FIPQMTAGK	none	991.52	16	2	7.31						0.493	0.587
P51174	Long-chain specific acyl-CoA dehydrogenase, mitochondrial	157+FIPQMTAGK	none	991.52	16	2	7.31												0.384	0.333
P51174	Long-chain specific acyl-CoA dehydrogenase, mitochondrial	157+FIPQMTAGK	none	991.52	16	2	7.31			0.233	0.372	0.347
P51174	Long-chain specific acyl-CoA dehydrogenase, mitochondrial	157+FIPQMTAGK	none	991.52	16	2	7.31								0.281	0.253		0.235
P09411	Phosphoglycerate kinase 1	157+LGDVYVNDAFGTAHR	none	1633.79	27	3	8.63						0.546
P09411	Phosphoglycerate kinase 1	157+LGDVYVNDAFGTAHR	none	1633.78	27	3	8.63										0.284
P09411	Phosphoglycerate kinase 1	157+LGDVYVNDAFGTAHR	none	1633.79	27	3	8.63			0.235	0.384	0.348
P62242	40S ribosomal protein S8	158+ISSLLEEQFQQGK	none	1505.76	30	2	10.25						0.338
P06151	L-lactate dehydrogenase A chain	158+VIGSGCNLDSAR	C:Carbamidomethylation	1247.6	24	2	7.26										0.289	0.193
P06151	L-lactate dehydrogenase A chain	158+VIGSGCNLDSAR	C:Carbamidomethylation	1247.6	24	2	7.26				0.321	0.303	0.517
Q8C196	Carbamoyl-phosphate synthase [ammonia], mitochondrial	158+VPAIYGVDTR	none	1089.58	17	2	9.04										0.232
Q8C196	Carbamoyl-phosphate synthase [ammonia], mitochondrial	158+VPAIYGVDTR	none	1089.58	17	2	9.04										0.171	0.157
Q8C196	Carbamoyl-phosphate synthase [ammonia], mitochondrial	158+VPAIYGVDTR	none	1089.58	17	2	9.04										0.159	0.172
Q8C196	Carbamoyl-phosphate synthase [ammonia], mitochondrial	158+VPAIYGVDTR	none	1089.58	17	2	9.04		0.269			0.354
Q8C196	Carbamoyl-phosphate synthase [ammonia], mitochondrial	158+VPAIYGVDTR	none	1089.58	17	2	9.04								0.124	0.136	0.175	0.18
Q8C196	Carbamoyl-phosphate synthase [ammonia], mitochondrial	158+VPAIYGVDTR	none	1089.58	17	2	9.04				0.321	0.284	0.448	0.497					0.271	0.285
Q8C196	Carbamoyl-phosphate synthase [ammonia], mitochondrial	158+VPAIYGVDTR	none	1089.58	17	2	9.04				0.307	0.269	0.443	0.436					0.258	0.26
Q8C196	Carbamoyl-phosphate synthase [ammonia], mitochondrial	158+VPAIYGVDTR	none	1089.58	17	2	9.04		0.201	0.168	0.347	0.279	0.435	0.474					0.246	0.252
P70296	Phosphatidylethanolamine-binding protein 1	158+YNLGAPVAGTCYQAEWDDYVPK	C:Carbamidomethylation	2516.12	40	3	12.01				0.285	0.322
P35700	Peroxiredoxin-1	159+LVQAFQFTDK	none	1195.62	16	2	10.37										0.344	0.279
P35700	Peroxiredoxin-1	159+LVQAFQFTDK	none	1195.63	16	2	10.37		0.364	0.383	0.523	0.553
P35700	Peroxiredoxin-1	159+LVQAFQFTDK	none	1195.62	16	2	10.37				0.436	0.477	0.706	0.736					0.446	0.45
P17182	Alpha-enolase	16+GNPTVEVDLYTAK	none	1405.71	19	3	8.39												0.338
P17182	Alpha-enolase	16+GNPTVEVDLYTAK	none	1405.71	19	3	8.39						0.566
P17182	Alpha-enolase	16+GNPTVEVDLYTAK	none	1405.71	19	2	8.39												0.303	0.343
P17182	Alpha-enolase	16+GNPTVEVDLYTAK	none	1405.71	19	2	8.39						0.555	0.559
P17182	Alpha-enolase	16+GNPTVEVDLYTAK	none	1405.71	19	3	8.39								0.167		0.298
P17182	Alpha-enolase	16+GNPTVEVDLYTAK	none	1405.71	19	2	8.39			0.218	0.338	0.312
P17182	Alpha-enolase	16+GNPTVEVDLYTAK	none	1405.71	19	2	8.39								0.126	0.117	0.26	0.191
P17182	Alpha-enolase	16+GNPTVEVDLYTAK	none	1405.71	19	2	8.39		0.292	0.265	0.371	0.379	0.593
P62830	60S ribosomal protein L23	16+ISLGLPVGAVINCADNTGAK	C:Carbamidomethylation	1969.02	36	2	11.36		0.07		0.164	0.18		0.323
P62830	60S ribosomal protein L23	16+ISLGLPVGAVINCADNTGAK	C:Carbamidomethylation	1969.03	36	3	11.36								0.053	0.059	0.143	0.132
P62830	60S ribosomal protein L23	16+ISLGLPVGAVINCADNTGAK	C:Carbamidomethylation	1969.02	36	3	11.36		0.061	0.058	0.149	0.17	0.272	0.302						0.249
Q9DBM2	Peroxisomal bifunctional enzyme	16+LCNPPVNAISPTVITEVR	C:Carbamidomethylation	1979.04	32	3	10.29								0.196
Q9DBM2	Peroxisomal bifunctional enzyme	16+LCNPPVNAISPTVITEVR	C:Carbamidomethylation	1979.04	32	2	10.29			0.123		0.303
Q9DBM2	Peroxisomal bifunctional enzyme	16+LCNPPVNAISPTVITEVR	C:Carbamidomethylation	1979.03	32	3	10.29			0.107	0.307	0.331	0.575
P31786	Acyl-CoA-binding protein	16+LKTQPTDEEMLFIYSHFK	none	2226.11	28	3	10.59		0.189			0.346
P31786	Acyl-CoA-binding protein	16+LKTQPTDEEMLFIYSHFK	none	2226.11	28	4	10.59		0.205		0.375	0.33
P31786	Acyl-CoA-binding protein	16+LKTQPTDEExmLFIYSHFK	m:Oxidized methionine	2242.1	28	3	9.77		0.113
P31786	Acyl-CoA-binding protein	16+LKTQPTDEExmLFIYSHFK	m:Oxidized methionine	2242.1	28	4	9.77										0.269
P31786	Acyl-CoA-binding protein	16+LKTQPTDEExmLFIYSHFK	m:Oxidized methionine	2242.1	28	4	9.77		0.197	0.201	0.355	0.366	0.57							0.3
Q9JM62	Receptor expression-enhancing protein 6	16+NVATEALGALEAR	none	1313.68	33	3	10.6													0.484
Q8CAY6	Acetyl-CoA acetyltransferase, cytosolic	16+TAIGSFNGALSTVPVHEMGTTVIK	none	2429.26	38	3	10.72						0.503
Q8CAY6	Acetyl-CoA acetyltransferase, cytosolic	16+TAIGSFNGALSTVPVHEMGTTVIK	none	2429.26	38	3	10.72												0.331	0.317
Q8CAY6	Acetyl-CoA acetyltransferase, cytosolic	16+TAIGSFNGALSTVPVHEMGTTVIK	none	2429.25	38	3	10.72		0.176	0.198		0.299
Q8CAY6	Acetyl-CoA acetyltransferase, cytosolic	16+TAIGSFNGALSTVPVHEMGTTVIK	none	2429.24	38	3	10.72								0.137	-0.011	0.249	0.246
P63017	Heat shock cognate 71 kDa protein	160+DAGTIAGLNVLR	none	1198.65	22	2	9.97								0.216	0.231	0.38	0.355
P63017	Heat shock cognate 71 kDa protein	160+DAGTIAGLNVLR	none	1198.66	22	2	9.97		0.282	0.302	0.512	0.45		0.716					0.532	0.568
P54071	Isocitrate dehydrogenase [NADP], mitochondrial	160+LVPGWTKPITIGR	none	1436.85	17	3	9.1												0.222	0.178
P54071	Isocitrate dehydrogenase [NADP], mitochondrial	160+LVPGWTKPITIGR	none	1436.84	17	3	9.1								0.205			0.131
P38647	Stress-70 protein, mitochondrial	160+LYSPSQIGAFVLMK	none	1552.83	23	2	12.3		0.231	0.248		0.408
P38647	Stress-70 protein, mitochondrial	160+LYSPSQIGAFVLxmK	m:Oxidized methionine	1568.82	23	2	11.42										0.387
P38647	Stress-70 protein, mitochondrial	160+LYSPSQIGAFVLxmK	m:Oxidized methionine	1568.81	23	2	11.42		0.295	0.244									0.511	0.507
Q9R0H0	Peroxisomal acyl-coenzyme A oxidase 1	160+TQEFILNSPTVTSIK	none	1676.89	22	2	9.84												0.292
P00329	Alcohol dehydrogenase 1	161+IDGASPLDK	none	914.47	17	2	7.28								0.142
P27773	Protein disulfide-isomerase A3	162+DLFSDGHSEFLK	none	1393.64	20	2	9.43								0.064
P27773	Protein disulfide-isomerase A3	162+DLFSDGHSEFLK	none	1393.64	20	2	9.43		0.26	0.292
P27773	Protein disulfide-isomerase A3	162+DLFSDGHSEFLK	none	1393.64	20	3	9.43								0.182		0.338
P27773	Protein disulfide-isomerase A3	162+DLFSDGHSEFLK	none	1393.64	20	3	9.43		0.248	0.297	0.502	0.487		0.749
P70694	Estradiol 17 beta-dehydrogenase 5	162+SIGVSNFNR	none	992.5	16	2	8.17		0.287
P70694	Estradiol 17 beta-dehydrogenase 5	162+SIGVSNFNR	none	992.5	16	2	8.17							0.516
P70694	Estradiol 17 beta-dehydrogenase 5	162+SIGVSNFNRR	none	1148.6	20	3	7.63			0.363	0.416
Q9DBJ1	Phosphoglycerate mutase 1	163+ALPFWNEEIVPQIK	none	1682.9	27	2	14.04										0.227
Q9DBJ1	Phosphoglycerate mutase 1	163+ALPFWNEEIVPQIK	none	1682.9	27	3	14.04										0.231
Q9DBJ1	Phosphoglycerate mutase 1	163+ALPFWNEEIVPQIK	none	1682.9	27	2	14.04										0.193	-0.071
Q9DBJ1	Phosphoglycerate mutase 1	163+ALPFWNEEIVPQIK	none	1682.9	27	3	14.04										0.206	-0.016
Q9DBJ1	Phosphoglycerate mutase 1	163+ALPFWNEEIVPQIK	none	1682.89	27	3	14.04				0.231		0.377
Q9DBJ1	Phosphoglycerate mutase 1	163+ALPFWNEEIVPQIK	none	1682.89	27	2	14.04				0.234		0.354	0.154
Q9DBJ1	Phosphoglycerate mutase 1	163+ALPFWNEEIVPQIK	none	1682.89	27	3	14.04				0.308	0.253								0.293
Q9DBJ1	Phosphoglycerate mutase 1	163+ALPFWNEEIVPQIK	none	1682.89	27	2	14.04				0.258	0.262		0.497					0.245	0.276
Q9DB20	ATP synthase subunit O, mitochondrial	163+SFLSPNQILK	none	1145.64	17	2	11.46													0.269
Q9DB20	ATP synthase subunit O, mitochondrial	163+SFLSPNQILK	none	1145.64	17	2	11.46													0.309
Q9DB20	ATP synthase subunit O, mitochondrial	163+SFLSPNQILK	none	1145.64	17	2	11.46										0.182	0.214
O08709	Peroxiredoxin-6	163+VVDSLQLTGTKPVATPVDWK	none	2153.16	27	3	10.92										0.292	0.337
Q9JMD3	PCTP-like protein	164+AVSIQTGYLIQSTGPK	none	1661.89	28	2	10.31										0.309
Q9JMD3	PCTP-like protein	164+AVSIQTGYLIQSTGPK	none	1661.89	28	3	10.31										0.298
Q9JMD3	PCTP-like protein	164+AVSIQTGYLIQSTGPK	none	1661.88	28	3	10.31												0.162
P62918	60S ribosomal protein L8	164+AVVGVVAGGGR	none	940.55	22	2	7.57										0.218
P62918	60S ribosomal protein L8	164+AVVGVVAGGGR	none	940.54	22	2	7.57					0.234	0.386
P11589	Major urinary protein 2	164+ENIIDLSNANR	none	1257.63	24	2	8.18							0.927
P11589	Major urinary protein 2	164+ENIIDLSNANR	none	1257.64	24	3	8.18										0.248
P11589	Major urinary protein 2	164+ENIIDLSNANR	none	1257.63	24	3	8.18					0.854
P02762	Major urinary protein 6	164+ENIIDLSNANR	none	1257.63	24	2	8.18							0.927
P02762	Major urinary protein 6	164+ENIIDLSNANR	none	1257.64	24	3	8.18										0.248
P02762	Major urinary protein 6	164+ENIIDLSNANR	none	1257.63	24	3	8.18					0.854
P11589	Major urinary protein 2	164+ENIIDLSNANR	none	1257.63	24	2	8.18				0.931	0.93	0.946	0.898
P02762	Major urinary protein 6	164+ENIIDLSNANR	none	1257.63	24	2	8.18				0.931	0.93	0.946	0.898
Q00623	Apolipoprotein A-I	164+LSPVAEEFR	none	1046.53	22	2	9.27										0.442	0.546
Q00623	Apolipoprotein A-I	164+LSPVAEEFR	none	1046.54	22	2	9.27				0.804	0.798
P53657	Pyruvate kinase isozymes R/L	164+TGVLQGGPESEVEIVK	none	1640.86	31	2	8.88		0.227
Q9DCW4	Electron transfer flavoprotein subunit beta	165+EIDGGLETLR	none	1101.57	20	2	9.2										0.251
Q9DCW4	Electron transfer flavoprotein subunit beta	165+EIDGGLETLR	none	1101.56	20	2	9.2				0.331	0.296	0.427	0.656
Q5FW60	Major urinary protein 20	165+ENIIDLTNANR	none	1271.66	22	2	8.35							0.187						0.649
Q5FW60	Major urinary protein 20	165+ENIIDLTNANR	none	1271.66	22	3	8.35							0.23						0.169
P11352	Glutathione peroxidase 1	165+FLVGPDGVPVRR	none	1310.74	21	3	9.42										0.2	0.15
P11352	Glutathione peroxidase 1	165+FLVGPDGVPVRR	none	1310.74	21	3	9.42		0.27			0.436		0.559
P11352	Glutathione peroxidase 1	165+FLVGPDGVPVRR	none	1310.75	21	3	9.42				0.25	0.304	0.428	0.485					0.276	0.283
P25688	Uricase	165+TTQSGFEGFLK	none	1213.6	17	2	10.98										0.339	0.249
P25688	Uricase	165+TTQSGFEGFLK	none	1213.59	17	2	10.98				0.508	0.454	0.762	0.807					0.427	0.435
P16460	Argininosuccinate synthase	166+QHGIPIPVTPK	none	1185.68	20	2	7.52										0.305
P16460	Argininosuccinate synthase	166+QHGIPIPVTPK	none	1185.68	20	3	7.52			0.223
P16460	Argininosuccinate synthase	166+QHGIPIPVTPK	none	1185.68	20	3	7.52												0.264	0.291
P16460	Argininosuccinate synthase	166+QHGIPIPVTPK	none	1185.68	20	3	7.52									0.128		0.195
P20029	78 kDa glucose-regulated protein	166+VTHAVVTVPAYFNDAQR	none	1886.96	32	3	8.98								0.158	0.174	0.275	0.236
P20029	78 kDa glucose-regulated protein	166+VTHAVVTVPAYFNDAQR	none	1886.95	32	3	8.98		0.252	0.242	0.421		0.628	0.655						0.421
Q9WUM5	Succinyl-CoA ligase [ADP/GDP-forming] subunit alpha, mitochondrial	167+LIGPNCPGVINPGECK	C:Carbamidomethylation	1723.84	29	2	9.13										0.192
Q9WUM5	Succinyl-CoA ligase [ADP/GDP-forming] subunit alpha, mitochondrial	167+LIGPNCPGVINPGECK	C:Carbamidomethylation	1723.84	29	2	9.13													0.242
Q9WUM5	Succinyl-CoA ligase [ADP/GDP-forming] subunit alpha, mitochondrial	167+LIGPNCPGVINPGECK	C:Carbamidomethylation	1723.84	29	3	9.13											0.189
Q9WUM5	Succinyl-CoA ligase [ADP/GDP-forming] subunit alpha, mitochondrial	167+LIGPNCPGVINPGECK	C:Carbamidomethylation	1723.84	29	2	9.13										0.175	0.151
Q9WUM5	Succinyl-CoA ligase [ADP/GDP-forming] subunit alpha, mitochondrial	167+LIGPNCPGVINPGECK	C:Carbamidomethylation	1723.84	29	3	9.13				0.293	0.283								0.327
Q9WUM5	Succinyl-CoA ligase [ADP/GDP-forming] subunit alpha, mitochondrial	167+LIGPNCPGVINPGECK	C:Carbamidomethylation	1723.83	29	2	9.13				0.24	0.239	0.386						0.272	0.262
P50247	Adenosylhomocysteinase	167+MMSNGILKVPAINVNDSVTK	none	2130.11	29	3	10.22						0.417
P50247	Adenosylhomocysteinase	167+MMSNGILKVPAINVNDSVTK	none	2130.12	29	3	10.22													0.256
P50247	Adenosylhomocysteinase	167+MMSNGILKVPAINVNDSVTK	none	2130.1	29	3	10.22		0.087
P50247	Adenosylhomocysteinase	167+MMSNGILKVPAINVNDSVTK	none	2130.11	29	3	10.22			0.134
P50247	Adenosylhomocysteinase	167+MMSNGILKVPAINVNDSVTK	none	2130.1	29	3	10.22								0.087	0.087	0.206
Q921I1	Serotransferrin	168+AVSSFFSGSCVPCADPVAFPK	C:Carbamidomethylation	2229.02	41	3	11.02				0.626
O08795	Glucosidase 2 subunit beta	168+SLEDQVETLR	none	1188.6	22	2	7.79								0.186	0.152	0.355	0.287
O08795	Glucosidase 2 subunit beta	168+SLEDQVETLR	none	1188.6	22	2	7.79		0.314	0.331		0.442		0.628					0.407	0.429
P51660	Peroxisomal multifunctional enzyme type 2	169+LGILGLCNTLAIEGR	C:Carbamidomethylation	1598.87	26	2	13.44										0.198
P35700	Peroxiredoxin-1	17+ATAVMPDGQFK	none	1163.56	21	2	8.42										0.407	0.475
P35700	Peroxiredoxin-1	17+ATAVxmPDGQFK	m:Oxidized methionine	1179.56	21	2	6.25				0.421
P35979	60S ribosomal protein L12	17+CTGGEVGATSALAPK	C:Carbamidomethylation	1417.68	31	3	6.14		0.123					0.133
Q9QXD1	Peroxisomal acyl-coenzyme A oxidase 2	17+EVHPDIDSER	none	1195.56	25	3	5.88												0.427
P56135	ATP synthase subunit f, mitochondrial	17+LGELPSWIxmMR	m:Oxidized methionine	1347.67	19	2	11.48									0.149	0.247
P56135	ATP synthase subunit f, mitochondrial	17+LGELPSWIxmxmR	m:Oxidized methionine	1363.66	19	2	10.25												0.225	0.231
P56135	ATP synthase subunit f, mitochondrial	17+LGELPSWIxmxmR	m:Oxidized methionine	1363.66	19	2	10.25								0.213	0.139	0.229	0.174
Q9CZY3	Ubiquitin-conjugating enzyme E2 variant 1	17+LLEELEEGQK	none	1186.6	24	2	7.56							0.115
O35490	Betaine--homocysteine S-methyltransferase 1	17+LNAGEVVIGDGGFVFALEK	none	1934.01	33	3	12.93												0.408
O35490	Betaine--homocysteine S-methyltransferase 1	17+LNAGEVVIGDGGFVFALEK	none	1934.01	33	3	12.93						0.487
O35490	Betaine--homocysteine S-methyltransferase 1	17+LNAGEVVIGDGGFVFALEK	none	1934	33	2	12.93								0.185		0.365
O35490	Betaine--homocysteine S-methyltransferase 1	17+LNAGEVVIGDGGFVFALEK	none	1934.02	33	2	12.93										0.279	0.19
O35490	Betaine--homocysteine S-methyltransferase 1	17+LNAGEVVIGDGGFVFALEK	none	1934	33	3	12.93								0.168		0.347
O35490	Betaine--homocysteine S-methyltransferase 1	17+LNAGEVVIGDGGFVFALEK	none	1934.02	33	2	12.93				0.363	0.35								0.374
O35490	Betaine--homocysteine S-methyltransferase 1	17+LNAGEVVIGDGGFVFALEK	none	1934.02	33	3	12.93								0.146	0.173	0.28	0.199
O35490	Betaine--homocysteine S-methyltransferase 1	17+LNAGEVVIGDGGFVFALEK	none	1934.02	33	3	12.93		0.245	0.23	0.367	0.351								0.375
P06151	L-lactate dehydrogenase A chain	170+FRYLMGER	none	1070.53	15	3	8.78							0.765
P16015	Carbonic anhydrase 3	170+GKEAPFTHFDPSCLFPACR	C:Carbamidomethylation	2236	38	3	12.08					0.317
P16015	Carbonic anhydrase 3	170+GKEAPFTHFDPSCLFPACR	C:Carbamidomethylation	2236.01	38	4	12.08										0.28	0.139
P16015	Carbonic anhydrase 3	170+GKEAPFTHFDPSCLFPACR	C:Carbamidomethylation	2236	38	4	12.08				0.2	0.256		0.395					0.221
P00329	Alcohol dehydrogenase 1	170+VCLIGCGFSTGYGSAVK	C:Carbamidomethylation	1774.83	25	2	11													0.252
P00329	Alcohol dehydrogenase 1	170+VCLIGCGFSTGYGSAVK	C:Carbamidomethylation	1774.83	25	2	11					0.31
P00329	Alcohol dehydrogenase 1	170+VCLIGCGFSTGYGSAVK	C:Carbamidomethylation	1774.83	25	3	11												0.308
P00329	Alcohol dehydrogenase 1	170+VCLIGCGFSTGYGSAVK	C:Carbamidomethylation	1774.84	25	3	11						0.439
P00329	Alcohol dehydrogenase 1	170+VCLIGCGFSTGYGSAVK	C:Carbamidomethylation	1774.84	25	3	11										0.317
P00329	Alcohol dehydrogenase 1	170+VCLIGCGFSTGYGSAVK	C:Carbamidomethylation	1774.84	25	2	11										0.233	0.136
P00329	Alcohol dehydrogenase 1	170+VCLIGCGFSTGYGSAVK	C:Carbamidomethylation	1774.83	25	2	11		0.127			0.226
P00329	Alcohol dehydrogenase 1	170+VCLIGCGFSTGYGSAVK	C:Carbamidomethylation	1774.83	25	2	11		0.113			0.239
P00329	Alcohol dehydrogenase 1	170+VCLIGCGFSTGYGSAVK	C:Carbamidomethylation	1774.83	25	3	11		0.157			0.268
P00329	Alcohol dehydrogenase 1	170+VCLIGCGFSTGYGSAVK	C:Carbamidomethylation	1774.83	25	2	11					0.297							0.215	0.273
P05202	Aspartate aminotransferase, mitochondrial	171+DAGMQLQGYR	none	1137.53	23	2	6.92						0.468
P05202	Aspartate aminotransferase, mitochondrial	171+DAGMQLQGYR	none	1137.53	23	2	6.92										0.282
P05202	Aspartate aminotransferase, mitochondrial	171+DAGMQLQGYR	none	1137.53	23	2	6.92			0.223	0.353
Q9D0M3	Cytochrome c1, heme protein, mitochondrial	171+LSDYFPKPYPNPEAAR	none	1863.9	34	3	8.25													0.185
Q91X83	S-adenosylmethionine synthase isoform type-1	171+SGVLPWLRPDSK	none	1353.74	20	3	9.74							0.683
Q91X83	S-adenosylmethionine synthase isoform type-1	171+SGVLPWLRPDSK	none	1353.74	20	3	9.74												0.48	0.49
Q91X83	S-adenosylmethionine synthase isoform type-1	171+SGVLPWLRPDSK	none	1353.73	20	3	9.74								0.177			0.335
P26443	Glutamate dehydrogenase 1, mitochondrial	172+CAVVDVPFGGAK	C:Carbamidomethylation	1218.61	21	2	8.76										0.229
P26443	Glutamate dehydrogenase 1, mitochondrial	172+CAVVDVPFGGAK	C:Carbamidomethylation	1218.61	21	2	8.76			0.206
P16015	Carbonic anhydrase 3	172+EAPFTHFDPSCLFPACR	C:Carbamidomethylation	2050.9	36	3	12.92										0.202
P16015	Carbonic anhydrase 3	172+EAPFTHFDPSCLFPACR	C:Carbamidomethylation	2050.89	36	3	12.92										0.241	0.157
P16015	Carbonic anhydrase 3	172+EAPFTHFDPSCLFPACR	C:Carbamidomethylation	2050.89	36	3	12.92												0.3	0.289
P16015	Carbonic anhydrase 3	172+EAPFTHFDPSCLFPACR	C:Carbamidomethylation	2050.88	36	3	12.92				0.276	0.288	0.445	0.428						0.277
P63017	Heat shock cognate 71 kDa protein	172+IINEPTAAAIAYGLDKK	none	1786.97	34	3	9.41										0.406	0.338
P63017	Heat shock cognate 71 kDa protein	172+IINEPTAAAIAYGLDKK	none	1786.97	34	3	9.41		0.298	0.292	0.497	0.467	0.718						0.526
Q03265	ATP synthase subunit alpha, mitochondrial	172+VGLKAPGIIPR	none	1119.71	20	3	9.43							0.307
Q03265	ATP synthase subunit alpha, mitochondrial	172+VGLKAPGIIPR	none	1119.71	20	3	9.43												0.203
Q03265	ATP synthase subunit alpha, mitochondrial	172+VGLKAPGIIPR	none	1119.71	20	3	9.43										0.123	0.122
Q03265	ATP synthase subunit alpha, mitochondrial	172+VGLKAPGIIPR	none	1119.71	20	3	9.43			0.069	0.16
Q03265	ATP synthase subunit alpha, mitochondrial	172+VGLKAPGIIPR	none	1119.71	20	3	9.43								0.051	0.048	0.115
Q03265	ATP synthase subunit alpha, mitochondrial	172+VGLKAPGIIPR	none	1119.71	20	3	9.43								0.067	0.048	0.153	0.148
Q03265	ATP synthase subunit alpha, mitochondrial	172+VGLKAPGIIPR	none	1119.7	20	3	9.43				0.224	0.205	0.33	0.317					0.206	0.212
Q03265	ATP synthase subunit alpha, mitochondrial	172+VGLKAPGIIPR	none	1119.71	20	3	9.43		0.131	0.107	0.204	0.209	0.348						0.217	0.237
P24369	Peptidyl-prolyl cis-trans isomerase B	172+VLEGMDVVR	none	1016.53	15	2	9.3							0.696
P24369	Peptidyl-prolyl cis-trans isomerase B	172+VLEGxmDVVR	m:Oxidized methionine	1032.53	15	2	6.5				0.46
Q9WTP7	GTP:AMP phosphotransferase AK3, mitochondrial	173+LKAYEAQTEPVLQYYQK	none	2071.06	35	3	9.54										0.178
Q9WTP7	GTP:AMP phosphotransferase AK3, mitochondrial	173+LKAYEAQTEPVLQYYQK	none	2071.05	35	3	9.54						0.518
P10649	Glutathione S-transferase Mu 1	174+CLDAFPNLR	C:Carbamidomethylation	1104.54	17	2	10.7										0.248	0.164
P19639	Glutathione S-transferase Mu 3	174+CLDAFPNLR	C:Carbamidomethylation	1104.54	17	2	10.7										0.248	0.164
P10649	Glutathione S-transferase Mu 1	174+CLDAFPNLR	C:Carbamidomethylation	1104.54	17	2	10.7				0.322	0.269	0.508						0.287	0.308
P19639	Glutathione S-transferase Mu 3	174+CLDAFPNLR	C:Carbamidomethylation	1104.54	17	2	10.7				0.322	0.269	0.508						0.287	0.308
O88569	Heterogeneous nuclear ribonucleoproteins A2/B1	174+YHTINGHNAEVR	none	1409.69	25	4	6.44											0.299
Q9DCW4	Electron transfer flavoprotein subunit beta	175+LKLPAVVTADLR	none	1294.8	20	2	11.31										0.181
Q9DCW4	Electron transfer flavoprotein subunit beta	175+LKLPAVVTADLR	none	1294.79	20	3	11.31													0.236
Q9DCW4	Electron transfer flavoprotein subunit beta	175+LKLPAVVTADLR	none	1294.79	20	3	11.31										0.224	0.123
Q9DCW4	Electron transfer flavoprotein subunit beta	175+LKLPAVVTADLR	none	1294.8	20	3	11.31										0.158	0.14
Q9DCW4	Electron transfer flavoprotein subunit beta	175+LKLPAVVTADLR	none	1294.79	20	3	11.31				0.267	0.274	0.454	0.438					0.252	0.273
P50247	Adenosylhomocysteinase	175+VPAINVNDSVTK	none	1255.67	18	2	7.17													0.455
P50247	Adenosylhomocysteinase	175+VPAINVNDSVTK	none	1255.67	18	2	7.17									0.223
Q8VCH0	3-ketoacyl-CoA thiolase B, peroxisomal	176+DCLIPMGITSENVAER	C:Carbamidomethylation	1803.87	32	2	10.23						0.718
Q8VCH0	3-ketoacyl-CoA thiolase B, peroxisomal	176+DCLIPMGITSENVAER	C:Carbamidomethylation	1803.85	32	2	10.23								0.151
Q8VCH0	3-ketoacyl-CoA thiolase B, peroxisomal	176+DCLIPMGITSENVAER	C:Carbamidomethylation	1803.87	32	3	10.23													0.227
Q8VCH0	3-ketoacyl-CoA thiolase B, peroxisomal	176+DCLIPMGITSENVAER	C:Carbamidomethylation	1803.86	32	3	10.23						0.518
Q8VCH0	3-ketoacyl-CoA thiolase B, peroxisomal	176+DCLIPMGITSENVAER	C:Carbamidomethylation	1803.85	32	3	10.23			0.036
P25688	Uricase	176+DQFTTLPEVK	none	1176.61	15	2	9.73										0.333	0.217
P25688	Uricase	176+DQFTTLPEVK	none	1176.61	15	2	9.73				0.467			0.755						0.432
P38647	Stress-70 protein, mitochondrial	176+ETAENYLGHTAK	none	1332.63	25	3	6.06												0.594
Q9WVL0	Maleylacetoacetate isomerase	176+FKVDLSPYPTISHINK	none	1857.98	22	4	10.52											0.24
Q9WVL0	Maleylacetoacetate isomerase	176+FKVDLSPYPTISHINK	none	1857.99	22	4	10.52						0.48
Q64442	Sorbitol dehydrogenase	176+VLVCGAGPVGMVTLLVAK	C:Carbamidomethylation	1783	25	2	15.08						0.46
Q64442	Sorbitol dehydrogenase	176+VLVCGAGPVGMVTLLVAK	C:Carbamidomethylation	1782.99	25	2	15.08		0.174
Q64442	Sorbitol dehydrogenase	176+VLVCGAGPVGMVTLLVAK	C:Carbamidomethylation	1783	25	3	15.08						0.478
P08249	Malate dehydrogenase, mitochondrial	177+ANTFVAELK	none	991.53	16	2	9.63											0.282
P08249	Malate dehydrogenase, mitochondrial	177+ANTFVAELK	none	991.53	16	2	9.63													0.422
P16460	Argininosuccinate synthase	177+SPWSMDENLMHISYEAGILENPK	none	2660.24	46	3	12.48												0.288
P16460	Argininosuccinate synthase	177+SPWSMDENLMHISYEAGILENPK	none	2660.22	46	3	12.48								0.121		0.231
P16460	Argininosuccinate synthase	177+SPWSMDENLxmHISYEAGILENPK	m:Oxidized methionine	2676.23	46	3	11.57						0.564
P16460	Argininosuccinate synthase	177+SPWSMDENLxmHISYEAGILENPK	m:Oxidized methionine	2676.23	46	3	11.57												0.327
P16460	Argininosuccinate synthase	177+SPWSMDENLxmHISYEAGILENPK	m:Oxidized methionine	2676.2	46	3	11.57										0.273
Q9DB20	ATP synthase subunit O, mitochondrial	177+TDPSIMGGMIVR	none	1275.63	20	2	10.92										0.3
Q64105	Sepiapterin reductase	179+DMLYQVLAAEEPSVR	none	1719.84	34	3	12.9					0.23
Q9WTP6	Adenylate kinase 2, mitochondrial	18+AVLLGPPGAGK	none	978.57	22	2	8.95													0.292
Q9WTP6	Adenylate kinase 2, mitochondrial	18+AVLLGPPGAGK	none	978.58	22	3	8.95							0.161
Q9WTP6	Adenylate kinase 2, mitochondrial	18+AVLLGPPGAGKGTQAPK	none	1560.89	35	3	8.29											0.134
Q9WTP6	Adenylate kinase 2, mitochondrial	18+AVLLGPPGAGKGTQAPK	none	1560.89	35	3	8.29				0.236		0.387	0.352					0.232	0.227
P99028	Cytochrome b-c1 complex subunit 6, mitochondrial	18+EEEEEELVDPLTTVR	none	1786.84	34	2	9.9										0.701
P99028	Cytochrome b-c1 complex subunit 6, mitochondrial	18+EEEEEELVDPLTTVR	none	1786.84	34	3	9.9										0.672
P99028	Cytochrome b-c1 complex subunit 6, mitochondrial	18+EEEEEELVDPLTTVR	none	1786.83	34	2	9.9		0.467	0.304
P99028	Cytochrome b-c1 complex subunit 6, mitochondrial	18+EEEEEELVDPLTTVR	none	1786.83	34	3	9.9		0.454	0.312										0.355
Q9DCG6	Phenazine biosynthesis-like domain-containing protein 1	18+GNPAAVCLLER	C:Carbamidomethylation	1198.61	25	2	9.81										0.297	0.189
Q9CXN7	Phenazine biosynthesis-like domain-containing protein 2	18+GNPAAVCLLER	C:Carbamidomethylation	1198.61	25	2	9.81										0.297	0.189
Q9DCG6	Phenazine biosynthesis-like domain-containing protein 1	18+GNPAAVCLLER	C:Carbamidomethylation	1198.61	25	2	9.81				0.3	0.302	0.517	0.523					0.319	0.376
Q9CXN7	Phenazine biosynthesis-like domain-containing protein 2	18+GNPAAVCLLER	C:Carbamidomethylation	1198.61	25	2	9.81				0.3	0.302	0.517	0.523					0.319	0.376
P01942	Hemoglobin subunit alpha	18+IGGHGAEYGAEALER	none	1528.73	40	2	7.81											0.029
P01942	Hemoglobin subunit alpha	18+IGGHGAEYGAEALER	none	1528.73	40	2	7.81			0.088
P01942	Hemoglobin subunit alpha	18+IGGHGAEYGAEALER	none	1528.73	40	2	7.81			0.053
P01942	Hemoglobin subunit alpha	18+IGGHGAEYGAEALER	none	1528.73	40	2	7.81			0.046	0.096
P01942	Hemoglobin subunit alpha	18+IGGHGAEYGAEALER	none	1528.72	40	2	7.81				0.052		0.108
P01942	Hemoglobin subunit alpha	18+IGGHGAEYGAEALER	none	1528.71	40	2	7.81					0.084	0.089
P01942	Hemoglobin subunit alpha	18+IGGHGAEYGAEALER	none	1528.73	40	3	7.81												0.114	0.088
P01942	Hemoglobin subunit alpha	18+IGGHGAEYGAEALER	none	1528.73	40	3	7.81						0.131	0.143
P01942	Hemoglobin subunit alpha	18+IGGHGAEYGAEALER	none	1528.72	40	3	7.81										0.102	0.047
P01942	Hemoglobin subunit alpha	18+IGGHGAEYGAEALER	none	1528.73	40	3	7.81										0.107	0.05
P01942	Hemoglobin subunit alpha	18+IGGHGAEYGAEALER	none	1528.73	40	2	7.81									0.017	0.064	0.042
P01942	Hemoglobin subunit alpha	18+IGGHGAEYGAEALER	none	1528.72	40	2	7.81								0.014	0.015	0.044	0.031
P01942	Hemoglobin subunit alpha	18+IGGHGAEYGAEALER	none	1528.72	40	3	7.81								0.074	0.053	0.153	0.073
P01942	Hemoglobin subunit alpha	18+IGGHGAEYGAEALER	none	1528.73	40	3	7.81								0.058	0.048	0.123	0.048
P01942	Hemoglobin subunit alpha	18+IGGHGAEYGAEALER	none	1528.73	40	3	7.81								0.077	0.05	0.12	0.073
P01942	Hemoglobin subunit alpha	18+IGGHGAEYGAEALER	none	1528.73	40	3	7.81		0.028	0.047	0.061	0.08
P01942	Hemoglobin subunit alpha	18+IGGHGAEYGAEALER	none	1528.72	40	3	7.81								0.044	0.033	0.07	0.064
P01942	Hemoglobin subunit alpha	18+IGGHGAEYGAEALER	none	1528.73	40	3	7.81								0.041	0.032	0.062	0.05
P01942	Hemoglobin subunit alpha	18+IGGHGAEYGAEALER	none	1528.71	40	3	7.81				0.056	0.075	0.105						0.076	0.081
P01942	Hemoglobin subunit alpha	18+IGGHGAEYGAEALER	none	1528.72	40	3	7.81				0.052	0.067	0.104	0.157					0.114	0.098
P01942	Hemoglobin subunit alpha	18+IGGHGAEYGAEALER	none	1528.73	40	2	7.81		0.019	0.017	0.043	0.061	0.105						0.078	0.076
P01942	Hemoglobin subunit alpha	18+IGGHGAEYGAEALER	none	1528.73	40	3	7.81		0.043	0.043	0.061	0.078	0.114						0.08	0.083
P01942	Hemoglobin subunit alpha	18+IGGHGAEYGAEALER	none	1528.71	40	2	7.81		0.022	0.018	0.043	0.053	0.087	0.13					0.077	0.088
P01942	Hemoglobin subunit alpha	18+IGGHGAEYGAEALER	none	1528.73	40	3	7.81		0.062	0.047	0.084	0.108	0.132	0.181					0.105	0.1
P01942	Hemoglobin subunit alpha	18+IGGHGAEYGAEALER	none	1528.73	40	3	7.81		0.075	0.04	0.078	0.128	0.138	0.153					0.093	0.139
P01942	Hemoglobin subunit alpha	18+IGGHGAEYGAEALER	none	1528.71	40	3	7.81		0.049	0.044	0.067	0.069	0.109	0.133					0.095	0.108
Q9D6Y9	1,4-alpha-glucan-branching enzyme	18+LEAALADVPELAR	none	1366.73	34	2	10.06								0.071	0.085	0.199	0.107
Q9D6Y9	1,4-alpha-glucan-branching enzyme	18+LEAALADVPELAR	none	1366.73	34	2	10.06		0.155	0.143	0.226	0.203	0.408	0.424					0.204	0.161
Q99MZ7	Peroxisomal trans-2-enoyl-CoA reductase	18+NQVAVVTGGGTGIGK	none	1356.72	24	2	7.88										0.249
Q99MZ7	Peroxisomal trans-2-enoyl-CoA reductase	18+NQVAVVTGGGTGIGK	none	1356.72	24	2	7.88					0.34	0.521						0.287
P31786	Acyl-CoA-binding protein	18+TQPTDEEMLFIYSHFK	none	1984.94	27	3	11.2						0.54
P31786	Acyl-CoA-binding protein	18+TQPTDEExmLFIYSHFK	m:Oxidized methionine	2000.92	27	3	10.21								0.125	0.072	0.274	0.167
P31786	Acyl-CoA-binding protein	18+TQPTDEExmLFIYSHFK	m:Oxidized methionine	2000.92	27	3	10.21		0.205	0.199	0.346	0.367	0.549							0.295
Q9R0P3	S-formylglutathione hydrolase	18+VFEHSSVELK	none	1173.61	19	3	7.69										0.253
Q9R0P3	S-formylglutathione hydrolase	18+VFEHSSVELK	none	1173.59	19	3	7.69					0.295	0.5
O55125	Protein NipSnap homolog 1	180+AGPNIYELR	none	1031.54	20	2	9.44										0.316
O55125	Protein NipSnap homolog 1	180+AGPNIYELR	none	1031.54	20	2	9.44											0.339
O55125	Protein NipSnap homolog 1	180+AGPNIYELR	none	1031.53	20	2	9.44				0.388	0.383
O55125	Protein NipSnap homolog 1	180+AGPNIYELR	none	1031.54	20	2	9.44					0.337								0.469
P24549	Retinal dehydrogenase 1	180+IGPALSCGNTVVVKPAEQTPLTALHLASLIK	C:Carbamidomethylation	3197.78	56	4	12.37				0.217
Q61425	Hydroxyacyl-coenzyme A dehydrogenase, mitochondrial	180+LVEVIKTPMTSQK	none	1472.81	18	3	9.11					0.27	0.452	0.522					0.34
P70296	Phosphatidylethanolamine-binding protein 1	180+LYEQLSGK	none	936.49	15	2	5.93				0.43	0.396	0.63	0.643
P14152	Malate dehydrogenase, cytoplasmic	180+NVIIWGNHSSTQYPDVNHAK	none	2279.11	35	3	9.17										0.321
P14152	Malate dehydrogenase, cytoplasmic	180+NVIIWGNHSSTQYPDVNHAK	none	2279.1	35	3	9.17					0.322							0.326
P14152	Malate dehydrogenase, cytoplasmic	180+NVIIWGNHSSTQYPDVNHAK	none	2279.11	35	4	9.17										0.24	0.163
P14152	Malate dehydrogenase, cytoplasmic	180+NVIIWGNHSSTQYPDVNHAK	none	2279.1	35	4	9.17				0.29	0.258							0.306	0.318
Q9JMD3	PCTP-like protein	180+SCVITYLAQVDPK	C:Carbamidomethylation	1492.77	21	2	11.3										0.155
Q9DBP5	UMP-CMP kinase	180+SVDEVFGEVVK	none	1206.61	18	2	10.8										0.351
Q9DBP5	UMP-CMP kinase	180+SVDEVFGEVVK	none	1206.61	18	2	10.8				0.48
Q8CAY6	Acetyl-CoA acetyltransferase, cytosolic	181+VAVLSQNR	none	885.5	18	2	7.13						0.549
Q8CAY6	Acetyl-CoA acetyltransferase, cytosolic	181+VAVLSQNR	none	885.5	18	2	7.13												0.354	0.421
Q8CAY6	Acetyl-CoA acetyltransferase, cytosolic	181+VAVLSQNR	none	885.5	18	2	7.13		0.192		0.374	0.338
Q8CAY6	Acetyl-CoA acetyltransferase, cytosolic	181+VAVLSQNR	none	885.5	18	2	7.13								0.2	0.201	0.337	0.256
Q9DBJ1	Phosphoglycerate mutase 1	181+VLIAAHGNSLR	none	1149.65	24	2	7.65					0.211	0.344
Q9DBJ1	Phosphoglycerate mutase 1	181+VLIAAHGNSLR	none	1149.66	24	3	7.65										0.167	0.11
Q9DBJ1	Phosphoglycerate mutase 1	181+VLIAAHGNSLR	none	1149.66	24	3	7.65										0.209	0.138
Q9DBJ1	Phosphoglycerate mutase 1	181+VLIAAHGNSLR	none	1149.65	24	3	7.65				0.241	0.244	0.388
Q9DBJ1	Phosphoglycerate mutase 1	181+VLIAAHGNSLR	none	1149.65	24	3	7.65				0.282	0.259	0.393	0.44					0.264	0.277
Q9DBM2	Peroxisomal bifunctional enzyme	182+FAQTVIGKPIEPR	none	1454.82	26	3	7.62										0.349
Q9DBM2	Peroxisomal bifunctional enzyme	182+FAQTVIGKPIEPR	none	1454.82	26	3	7.62												0.441
Q8BWT1	3-ketoacyl-CoA thiolase, mitochondrial	182+YALQSQQR	none	992.5	23	2	6.78						0.476
Q9CR68	Cytochrome b-c1 complex subunit Rieske, mitochondrial	183+EIDQEAAVEVSQLRDPQHDLDR	none	2562.23	58	4	8.41										0.283	0.211
Q8C196	Carbamoyl-phosphate synthase [ammonia], mitochondrial	183+IEFEGQSVDFVDPNKQNLIAEVSTK	none	2806.41	47	3	12.05										0.162
Q8C196	Carbamoyl-phosphate synthase [ammonia], mitochondrial	183+IEFEGQSVDFVDPNKQNLIAEVSTK	none	2806.4	47	4	12.05										0.182
Q8C196	Carbamoyl-phosphate synthase [ammonia], mitochondrial	183+IEFEGQSVDFVDPNKQNLIAEVSTK	none	2806.4	47	3	12.05										0.105	-0.005
Q8C196	Carbamoyl-phosphate synthase [ammonia], mitochondrial	183+IEFEGQSVDFVDPNKQNLIAEVSTK	none	2806.37	47	3	12.05				0.013									0.143
Q8C196	Carbamoyl-phosphate synthase [ammonia], mitochondrial	183+IEFEGQSVDFVDPNKQNLIAEVSTK	none	2806.4	47	3	12.05		0.088											0.179
Q8C196	Carbamoyl-phosphate synthase [ammonia], mitochondrial	183+IEFEGQSVDFVDPNKQNLIAEVSTK	none	2806.4	47	3	12.05										0.133	0.089
Q8C196	Carbamoyl-phosphate synthase [ammonia], mitochondrial	183+IEFEGQSVDFVDPNKQNLIAEVSTK	none	2806.38	47	3	12.05				0.225		0.38	0.368						0.215
Q03265	ATP synthase subunit alpha, mitochondrial	183+ISVREPMQTGIK	none	1357.73	23	3	6.78								0.194	0.184
Q03265	ATP synthase subunit alpha, mitochondrial	183+ISVREPMQTGIK	none	1357.73	23	3	6.78												0.368	0.319
Q03265	ATP synthase subunit alpha, mitochondrial	183+ISVREPxmQTGIK	m:Oxidized methionine	1373.73	23	3	6.23								0.144		0.193
Q03265	ATP synthase subunit alpha, mitochondrial	183+ISVREPxmQTGIK	m:Oxidized methionine	1373.73	23	3	6.23				0.369		0.468						0.306
Q03265	ATP synthase subunit alpha, mitochondrial	183+ISVRExpMQTGIK	p:Hydroxylation	1373.73	23	3	6.33								0.144		0.193
Q03265	ATP synthase subunit alpha, mitochondrial	183+ISVRExpMQTGIK	p:Hydroxylation	1373.73	23	3	6.33				0.369		0.468						0.306
O08709	Peroxiredoxin-6	183+KGESVMVVPTLSEEEAK	none	1831.91	34	3	8.71										0.303	0.188
O08709	Peroxiredoxin-6	183+KGESVMVVPTLSEEEAK	none	1831.92	34	3	8.71						0.501							0.301
O08709	Peroxiredoxin-6	183+KGESVxmVVPTLSEEEAK	m:Oxidized methionine	1847.92	34	3	7.67				0.29		0.467
Q9R0H0	Peroxisomal acyl-coenzyme A oxidase 1	183+TSNHAIVLAQLITR	none	1535.88	27	3	10.39												0.409
Q9R0H0	Peroxisomal acyl-coenzyme A oxidase 1	183+TSNHAIVLAQLITR	none	1535.87	27	3	10.39								0.09
Q8VEM8	Phosphate carrier protein, mitochondrial	183+VRIQTQPGYANTLR	none	1615.87	28	3	6.96												0.321
P62082	40S ribosomal protein S7	184+DVNFEFPEFQL	none	1383.63	20	2	15.41				0.271	0.281
O08709	Peroxiredoxin-6	184+GESVMVVPTLSEEEAK	none	1703.83	34	2	10.67										0.261
O08709	Peroxiredoxin-6	184+GESVMVVPTLSEEEAK	none	1703.82	34	2	10.67					0.304
O08709	Peroxiredoxin-6	184+GESVxmVVPTLSEEEAK	m:Oxidized methionine	1719.82	34	2	8.18				0.285
P17182	Alpha-enolase	184+IGAEVYHNLK	none	1142.61	18	3	6.55												0.333	0.348
P17182	Alpha-enolase	184+IGAEVYHNLK	none	1142.61	18	3	6.55						0.523	0.556
P17182	Alpha-enolase	184+IGAEVYHNLK	none	1142.61	18	3	6.55			0.242	0.343	0.354
P17182	Alpha-enolase	184+IGAEVYHNLK	none	1142.6	18	3	6.55		0.294	0.231	0.356		0.586
P17182	Alpha-enolase	184+IGAEVYHNLK	none	1142.61	18	3	6.55								0.186	0.167	0.288	0.205
P40936	Indolethylamine N-methyltransferase	184+LAGLLKPGGHLVTLVTLR	none	1857.16	25	4	12.13											0.251
P70694	Estradiol 17 beta-dehydrogenase 5	184+YKPVCNQVECHPYLNQGK	C:Carbamidomethylation	2233.04	33	4	7.33						0.41						0.302
Q8VEM8	Phosphate carrier protein, mitochondrial	185+IQTQPGYANTLR	none	1360.71	24	3	7.8										0.917
Q8VEM8	Phosphate carrier protein, mitochondrial	185+IQTQPGYANTLR	none	1360.71	24	2	7.8										0.239	0.193
Q8VEM8	Phosphate carrier protein, mitochondrial	185+IQTQPGYANTLR	none	1360.7	24	3	7.8					1.016	1.059	1.1
Q8VEM8	Phosphate carrier protein, mitochondrial	185+IQTQPGYANTLR	none	1360.7	24	2	7.8				0.332	0.36	0.537	0.52						0.338
P51660	Peroxisomal multifunctional enzyme type 2	185+NNIHCNTIAPNAGSR	C:Carbamidomethylation	1637.77	33	3	5.78					0.264
Q8BH95	Enoyl-CoA hydratase, mitochondrial	186+SLAMEMVLTGDR	none	1321.64	22	2	11.78										0.275
Q8BH95	Enoyl-CoA hydratase, mitochondrial	186+SLAMEMVLTGDR	none	1321.64	22	2	11.78					0.38
Q8BH95	Enoyl-CoA hydratase, mitochondrial	186+SLAxmExmVLTGDR	m:Oxidized methionine	1353.64	22	2	7.09										0.25
P30115	Glutathione S-transferase A3	186+SRVSNLPTVK	none	1099.64	16	2	7.27										0.159	0.142
P30115	Glutathione S-transferase A3	186+SRVSNLPTVK	none	1099.64	16	3	7.27										0.151	0.141
P30115	Glutathione S-transferase A3	186+SRVSNLPTVK	none	1099.64	16	2	7.27				0.267		0.391						0.242	0.25
P30115	Glutathione S-transferase A3	186+SRVSNLPTVK	none	1099.64	16	3	7.27				0.235	0.248	0.367	0.382					0.229	0.235
P30115	Glutathione S-transferase A3	186+SRVSNLPTVKK	none	1227.74	16	3	6.71											0.14
P30115	Glutathione S-transferase A3	186+SRVSNLPTVKK	none	1227.74	16	4	6.71										0.21	0.165
P30115	Glutathione S-transferase A3	186+SRVSNLPTVKK	none	1227.73	16	3	6.71				0.202		0.378						0.211
P30115	Glutathione S-transferase A3	186+SRVSNLPTVKK	none	1227.73	16	4	6.71				0.268		0.402	0.378					0.232
P20029	78 kDa glucose-regulated protein	187+DAGTIAGLNVMR	none	1216.62	23	2	9.21								0.161		0.335	0.242
P20029	78 kDa glucose-regulated protein	187+DAGTIAGLNVMR	none	1216.62	23	2	9.21		0.26	0.258	0.421	0.428	0.605	0.669						0.41
P20029	78 kDa glucose-regulated protein	187+DAGTIAGLNVxmR	m:Oxidized methionine	1232.62	23	2	7.8									0.176	0.336
P20029	78 kDa glucose-regulated protein	187+DAGTIAGLNVxmR	m:Oxidized methionine	1232.62	23	2	7.8		0.301	0.27			0.638	0.659					0.425
Q9WTP6	Adenylate kinase 2, mitochondrial	187+LEAYHTQTTPLVEYYR	none	1982.96	28	3	9.88										0.199	0.155
Q9WTP6	Adenylate kinase 2, mitochondrial	187+LEAYHTQTTPLVEYYR	none	1982.96	28	3	9.88				0.25	0.268	0.45	0.439					0.284	0.24
P50247	Adenosylhomocysteinase	187+SKFDNLYGCR	C:Carbamidomethylation	1258.58	15	2	6.78										0.352
P50247	Adenosylhomocysteinase	187+SKFDNLYGCR	C:Carbamidomethylation	1258.59	15	3	6.78				0.437
P50247	Adenosylhomocysteinase	187+SKFDNLYGCR	C:Carbamidomethylation	1258.59	15	3	6.78				0.404
P50247	Adenosylhomocysteinase	187+SKFDNLYGCR	C:Carbamidomethylation	1258.59	15	3	6.78						0.562	0.578
P50247	Adenosylhomocysteinase	187+SKFDNLYGCR	C:Carbamidomethylation	1258.58	15	3	6.78												0.38	0.406
P50247	Adenosylhomocysteinase	187+SKFDNLYGCR	C:Carbamidomethylation	1258.58	15	3	6.78								0.144	0.135	0.285	0.218
P99029	Peroxiredoxin-5, mitochondrial	188+ALNVEPDGTGLTCSLAPNILSQL	C:Carbamidomethylation	2382.21	43	3	13.51								0.091	0.071	0.168	0.128
P99029	Peroxiredoxin-5, mitochondrial	188+ALNVEPDGTGLTCSLAPNILSQL	C:Carbamidomethylation	2382.2	43	3	13.51		0.127	0.14	0.232	0.229							0.269
P38647	Stress-70 protein, mitochondrial	188+NAVITVPAYFNDSQR	none	1693.82	29	3	9.89									0.217	0.435	0.347
P38647	Stress-70 protein, mitochondrial	188+NAVITVPAYFNDSQR	none	1693.82	29	2	9.89								0.257	0.213	0.402	0.312
P38647	Stress-70 protein, mitochondrial	188+NAVITVPAYFNDSQR	none	1693.83	29	2	9.89		0.271	0.276	0.457	0.438	0.672	0.672					0.559	0.572
P38647	Stress-70 protein, mitochondrial	188+NAVITVPAYFNDSQR	none	1693.83	29	3	9.89		0.219	0.307	0.51	0.482	0.671	0.684					0.564	0.55
P52196	Thiosulfate sulfurtransferase	188+YLGTQPEPDIVGLDSGHIR	none	2066.04	36	3	10.55										0.204	0.149
P52196	Thiosulfate sulfurtransferase	188+YLGTQPEPDIVGLDSGHIR	none	2066.03	36	3	10.55				0.268	0.274	0.462	0.454					0.272	0.243
Q9CPY7	Cytosol aminopeptidase	189+GVLFASGQNLAR	none	1231.66	26	2	8.6								0.161	0.161	0.332	0.253
Q9CPY7	Cytosol aminopeptidase	189+GVLFASGQNLAR	none	1231.66	26	2	8.6		0.292	0.319	0.436	0.452	0.615	0.67					0.434	0.395
P28474	Alcohol dehydrogenase class-3	189+VEPGSTCAVFGLGGVGLAVIMGCK	C:Carbamidomethylation	2378.18	39	3	14.59					0.222
P63260	Actin, cytoplasmic 2	19+AGFAGDDAPR	none	975.44	26	2	6.18											0.247
P63260	Actin, cytoplasmic 2	19+AGFAGDDAPR	none	975.45	26	2	6.18							0.584
P63260	Actin, cytoplasmic 2	19+AGFAGDDAPR	none	975.45	26	2	6.18												0.379
P63260	Actin, cytoplasmic 2	19+AGFAGDDAPR	none	975.44	26	2	6.18												0.359	0.385
P63260	Actin, cytoplasmic 2	19+AGFAGDDAPR	none	975.44	26	2	6.18								0.128	0.129	0.239	0.213
P63260	Actin, cytoplasmic 2	19+AGFAGDDAPR	none	975.45	26	2	6.18		0.174	0.218	0.329	0.339
Q9QZQ8	Core histone macro-H2A.1	19+AGVIFPVGR	none	914.53	17	2	9.01						0.309
P15532	Nucleoside diphosphate kinase A	19+GLVGEIIKR	none	983.61	15	2	7.78							0.619						0.359
Q01768	Nucleoside diphosphate kinase B	19+GLVGEIIKR	none	983.61	15	2	7.78							0.619						0.359
P15532	Nucleoside diphosphate kinase A	19+GLVGEIIKR	none	983.61	15	3	7.78								0.128	0.135	0.248	0.241
Q01768	Nucleoside diphosphate kinase B	19+GLVGEIIKR	none	983.61	15	3	7.78								0.128	0.135	0.248	0.241
P15532	Nucleoside diphosphate kinase A	19+GLVGEIIKR	none	983.61	15	3	7.78		0.196		0.366	0.362	0.575	0.584					0.349	0.35
Q01768	Nucleoside diphosphate kinase B	19+GLVGEIIKR	none	983.61	15	3	7.78		0.196		0.366	0.362	0.575	0.584					0.349	0.35
P10649	Glutathione S-transferase Mu 1	19+MLLEYTDSSYDEK	none	1592.69	21	2	9.8										0.282	0.169
P10649	Glutathione S-transferase Mu 1	19+MLLEYTDSSYDEK	none	1592.69	21	2	9.8				0.334		0.581	0.547					0.333	0.336
P10649	Glutathione S-transferase Mu 1	19+MLLEYTDSSYDEKR	none	1748.8	24	2	9.29													0.333
P10649	Glutathione S-transferase Mu 1	19+MLLEYTDSSYDEKR	none	1748.8	24	2	9.29										0.266	0.206
P10649	Glutathione S-transferase Mu 1	19+MLLEYTDSSYDEKR	none	1748.8	24	3	9.29										0.251	0.188
P10649	Glutathione S-transferase Mu 1	19+MLLEYTDSSYDEKR	none	1748.8	24	3	9.29				0.319	0.3	0.534	0.47					0.327	0.316
P10649	Glutathione S-transferase Mu 1	19+xmLLEYTDSSYDEK	m:Oxidized methionine	1608.69	21	2	8.91													0.28
P10649	Glutathione S-transferase Mu 1	19+xmLLEYTDSSYDEKR	m:Oxidized methionine	1764.78	24	3	8.43										0.233
P10649	Glutathione S-transferase Mu 1	19+xmLLEYTDSSYDEKR	m:Oxidized methionine	1764.78	24	3	8.43				0.298								0.34	0.302
P19157	Glutathione S-transferase P 1	190+IKAFLSSPEHVNRPINGNGKQ	none	2305.23	43	3	7.9											0.118
P19157	Glutathione S-transferase P 1	190+IKAFLSSPEHVNRPINGNGKQ	none	2305.23	43	4	7.9											0.155
P19157	Glutathione S-transferase P 1	190+IKAFLSSPEHVNRPINGNGKQ	none	2305.21	43	4	7.9												0.256	0.406
P00329	Alcohol dehydrogenase 1	190+VTPGSTCAVFGLGGVGLSVIIGCK	C:Carbamidomethylation	2348.21	34	3	17.2						0.435
P00329	Alcohol dehydrogenase 1	190+VTPGSTCAVFGLGGVGLSVIIGCK	C:Carbamidomethylation	2348.22	34	3	17.2											0.166
P00329	Alcohol dehydrogenase 1	190+VTPGSTCAVFGLGGVGLSVIIGCK	C:Carbamidomethylation	2348.21	34	3	17.2		0.144
Q80XN0	D-beta-hydroxybutyrate dehydrogenase, mitochondrial	190+VVNISSMLGR	none	1074.58	16	2	11.14											0.156
Q80XN0	D-beta-hydroxybutyrate dehydrogenase, mitochondrial	190+VVNISSMLGR	none	1074.58	16	2	11.14				0.261	0.254	0.397						0.229	0.273
P08226	Apolipoprotein E	191+LGPLVEQGR	none	967.55	20	2	8.34											0.926
P08226	Apolipoprotein E	191+LGPLVEQGR	none	967.54	20	2	8.34				0.97			0.947
P50431	Serine hydroxymethyltransferase, cytosolic	191+LIIAGTSCYSR	C:Carbamidomethylation	1239.63	20	2	7.63				0.414
Q8BWT1	3-ketoacyl-CoA thiolase, mitochondrial	192+AANEAGYFNEEMAPIEVK	none	1981.9	44	2	11.09										0.149
Q8BWT1	3-ketoacyl-CoA thiolase, mitochondrial	192+AANEAGYFNEEMAPIEVK	none	1981.9	44	2	11.09												0.209	0.211
Q8BWT1	3-ketoacyl-CoA thiolase, mitochondrial	192+AANEAGYFNEEMAPIEVK	none	1981.91	44	2	11.09						0.332	0.313
Q8BWT1	3-ketoacyl-CoA thiolase, mitochondrial	192+AANEAGYFNEEMAPIEVK	none	1981.89	44	2	11.09								0.07		0.11
Q8BWT1	3-ketoacyl-CoA thiolase, mitochondrial	192+AANEAGYFNEEMAPIEVK	none	1981.9	44	3	11.09												0.207	0.201
Q8BWT1	3-ketoacyl-CoA thiolase, mitochondrial	192+AANEAGYFNEEMAPIEVK	none	1981.91	44	3	11.09						0.342	0.284
Q8BWT1	3-ketoacyl-CoA thiolase, mitochondrial	192+AANEAGYFNEEMAPIEVK	none	1981.9	44	3	11.09										0.15	0.107
Q8BWT1	3-ketoacyl-CoA thiolase, mitochondrial	192+AANEAGYFNEEMAPIEVK	none	1981.89	44	3	11.09								0.06		0.161
Q8BWT1	3-ketoacyl-CoA thiolase, mitochondrial	192+AANEAGYFNEEMAPIEVK	none	1981.9	44	2	11.09			0.094	0.198	0.194
Q8BWT1	3-ketoacyl-CoA thiolase, mitochondrial	192+AANEAGYFNEEMAPIEVK	none	1981.9	44	3	11.09			0.089	0.193	0.193
Q8BWT1	3-ketoacyl-CoA thiolase, mitochondrial	192+AANEAGYFNEExmAPIEVK	m:Oxidized methionine	1997.91	44	3	8.56												0.262
Q8BWT1	3-ketoacyl-CoA thiolase, mitochondrial	192+AANEAGYFNEExmAPIEVK	m:Oxidized methionine	1997.91	44	3	8.56						0.347
P19157	Glutathione S-transferase P 1	192+AFLSSPEHVNRPINGNGKQ	none	2064.05	41	3	7.79											0.18
P19157	Glutathione S-transferase P 1	192+AFLSSPEHVNRPINGNGKQ	none	2064.04	41	3	7.79												0.315	0.285
P19157	Glutathione S-transferase P 1	192+AFLSSPEHVNRPINGNGKQ	none	2064.05	41	4	7.79										0.318	0.167
P19157	Glutathione S-transferase P 1	192+AFLSSPEHVNRPINGNGKQ	none	2064.04	41	4	7.79						0.474						0.321	0.27
P42125	Enoyl-CoA delta isomerase 1, mitochondrial	192+ALQLGTLFSPAEALK	none	1557.87	31	2	14.03										0.133
P42125	Enoyl-CoA delta isomerase 1, mitochondrial	192+ALQLGTLFSPAEALK	none	1557.86	31	2	14.03				0.259
P42125	Enoyl-CoA delta isomerase 1, mitochondrial	192+ALQLGTLFSPAEALK	none	1557.87	31	2	14.03										0.161	0.119
Q9WVL0	Maleylacetoacetate isomerase	192+ELLALEVFQVSHPR	none	1636.89	31	3	13.72						0.526
P26443	Glutamate dehydrogenase 1, mitochondrial	192+NYTDNELEK	none	1124.5	15	2	5.83								0.137	0.085	0.211	0.176
P26443	Glutamate dehydrogenase 1, mitochondrial	192+NYTDNELEK	none	1124.5	15	2	5.83		0.175	0.157	0.3	0.293	0.395						0.257	0.307
O08756	3-hydroxyacyl-CoA dehydrogenase type-2	193+VVTIAPGLFATPLLTTLPEK	none	2080.2	28	3	15.7										0.096
Q64442	Sorbitol dehydrogenase	194+AMGAAQVVVTDLSASR	none	1574.8	36	2	11.12												0.299
Q64442	Sorbitol dehydrogenase	194+AMGAAQVVVTDLSASR	none	1574.8	36	2	11.12						0.496
Q64442	Sorbitol dehydrogenase	194+AMGAAQVVVTDLSASR	none	1574.8	36	2	11.12											0.18
Q64442	Sorbitol dehydrogenase	194+AMGAAQVVVTDLSASR	none	1574.8	36	3	11.12						0.509
Q64442	Sorbitol dehydrogenase	194+AMGAAQVVVTDLSASR	none	1574.8	36	3	11.12											0.169
Q64442	Sorbitol dehydrogenase	194+AMGAAQVVVTDLSASR	none	1574.8	36	2	11.12		0.177	0.192	0.298	0.323
Q64442	Sorbitol dehydrogenase	194+AMGAAQVVVTDLSASR	none	1574.8	36	3	11.12		0.191	0.188	0.281	0.264
Q03265	ATP synthase subunit alpha, mitochondrial	195+AVDSLVPIGR	none	1025.58	19	2	10.08						0.419
Q03265	ATP synthase subunit alpha, mitochondrial	195+AVDSLVPIGR	none	1025.58	19	2	10.08		0.168
Q03265	ATP synthase subunit alpha, mitochondrial	195+AVDSLVPIGR	none	1025.58	19	2	10.08										0.166	0.168
Q03265	ATP synthase subunit alpha, mitochondrial	195+AVDSLVPIGR	none	1025.58	19	2	10.08				0.316	0.3	0.464
Q03265	ATP synthase subunit alpha, mitochondrial	195+AVDSLVPIGR	none	1025.58	19	2	10.08								0.105	0.09	0.155	0.197
Q03265	ATP synthase subunit alpha, mitochondrial	195+AVDSLVPIGR	none	1025.58	19	2	10.08				0.303	0.26	0.407						0.295	0.268
Q03265	ATP synthase subunit alpha, mitochondrial	195+AVDSLVPIGR	none	1025.58	19	2	10.08			0.192	0.27	0.313							0.249	0.257
P16858	Glyceraldehyde-3-phosphate dehydrogenase	196+DGRGAAQNIIPASTGAAK	none	1696.88	45	2	7.92												0.285
P16858	Glyceraldehyde-3-phosphate dehydrogenase	196+DGRGAAQNIIPASTGAAK	none	1696.88	45	3	7.92										0.294	0.25
P16858	Glyceraldehyde-3-phosphate dehydrogenase	196+DGRGAAQNIIPASTGAAK	none	1696.88	45	3	7.92				0.311	0.35	0.542	0.55					0.309	0.324
Q91ZJ5	UTP--glucose-1-phosphate uridylyltransferase	196+INKESLLPIAK	none	1224.74	19	3	8.24								0.128	0.14	0.273
P13745	Glutathione S-transferase A1	196+KFLQPGSQR	none	1059.59	20	2	6.99										0.255	0.185
P13745	Glutathione S-transferase A1	196+KFLQPGSQR	none	1059.59	20	3	6.99										0.251	0.188
P30115	Glutathione S-transferase A3	196+KFLQPGSQR	none	1059.59	20	2	6.99										0.255	0.185
P30115	Glutathione S-transferase A3	196+KFLQPGSQR	none	1059.59	20	3	6.99										0.251	0.188
P24472	Glutathione S-transferase A4	196+KFLQPGSQR	none	1059.59	20	2	6.99										0.255	0.185
P24472	Glutathione S-transferase A4	196+KFLQPGSQR	none	1059.59	20	3	6.99										0.251	0.188
P13745	Glutathione S-transferase A1	196+KFLQPGSQR	none	1059.58	20	2	6.99				0.354		0.524						0.252	0.328
P30115	Glutathione S-transferase A3	196+KFLQPGSQR	none	1059.58	20	2	6.99				0.354		0.524						0.252	0.328
P24472	Glutathione S-transferase A4	196+KFLQPGSQR	none	1059.58	20	2	6.99				0.354		0.524						0.252	0.328
P30115	Glutathione S-transferase A3	196+KFLQPGSQR	none	1059.58	20	3	6.99				0.349		0.515	0.585					0.3	0.315
P13745	Glutathione S-transferase A1	196+KFLQPGSQR	none	1059.58	20	3	6.99				0.349	0.357	0.515	0.585					0.3	0.315
P24472	Glutathione S-transferase A4	196+KFLQPGSQR	none	1059.58	20	3	6.99				0.349	0.357	0.515	0.585					0.3	0.315
P50247	Adenosylhomocysteinase	197+ESLIDGIKR	none	1029.58	17	3	7.34													0.373
P13745	Glutathione S-transferase A1	197+FLQPGSQR	none	931.49	20	2	7.23										0.205	0.156
P30115	Glutathione S-transferase A3	197+FLQPGSQR	none	931.49	20	2	7.23										0.205	0.156
P24472	Glutathione S-transferase A4	197+FLQPGSQR	none	931.49	20	2	7.23										0.205	0.156
P13745	Glutathione S-transferase A1	197+FLQPGSQR	none	931.49	20	2	7.23				0.277	0.267	0.449	0.473					0.26	0.271
P30115	Glutathione S-transferase A3	197+FLQPGSQR	none	931.49	20	2	7.23				0.277	0.267	0.449	0.473					0.26	0.271
P24472	Glutathione S-transferase A4	197+FLQPGSQR	none	931.49	20	2	7.23				0.277	0.267	0.449	0.473					0.26	0.271
P30115	Glutathione S-transferase A3	197+FLQPGSQRKPFDDAK	none	1732.89	31	4	6.56											0.088
P30115	Glutathione S-transferase A3	197+FLQPGSQRKPFDDAK	none	1732.89	31	4	6.56													0.192
Q9R0H0	Peroxisomal acyl-coenzyme A oxidase 1	197+GECYGLHAFVVPIR	C:Carbamidomethylation	1616.81	26	3	10.62												0.464
Q9R0H0	Peroxisomal acyl-coenzyme A oxidase 1	197+GECYGLHAFVVPIR	C:Carbamidomethylation	1616.81	26	3	10.62								0.096	0.08
Q91X72	Hemopexin	197+YYCFQGNKFLR	C:Carbamidomethylation	1494.71	16	3	8.67			0.409
P45952	Medium-chain specific acyl-CoA dehydrogenase, mitochondrial	198+ANWYFLLAR	none	1152.61	15	2	12.27												0.464
P45952	Medium-chain specific acyl-CoA dehydrogenase, mitochondrial	198+ANWYFLLAR	none	1152.6	15	2	12.27						0.537
P45952	Medium-chain specific acyl-CoA dehydrogenase, mitochondrial	198+ANWYFLLAR	none	1152.6	15	2	12.27								0.114		0.286
P47962	60S ribosomal protein L5	198+HIMGQNVADYMR	none	1433.65	24	2	7.87												0.325
P12970	60S ribosomal protein L7a	198+TCTTVAFTQVNSEDKGALAK	C:Carbamidomethylation	2140.05	34	3	8.78												0.313
Q91WS4	S-methylmethionine--homocysteine S-methyltransferase BHMT2	199+AGADIIGVNCR	C:Carbamidomethylation	1144.57	24	2	8.43						0.576
Q91WS4	S-methylmethionine--homocysteine S-methyltransferase BHMT2	199+AGADIIGVNCR	C:Carbamidomethylation	1144.57	24	2	8.43											0.242
Q91WS4	S-methylmethionine--homocysteine S-methyltransferase BHMT2	199+AGADIIGVNCR	C:Carbamidomethylation	1144.57	24	2	8.43		0.219	0.262	0.425	0.378
Q64374	Regucalcin	199+DEQIPDGMCIDAEGK	C:Carbamidomethylation	1676.7	34	2	9.25					0.262	0.479						0.267
Q91ZJ5	UTP--glucose-1-phosphate uridylyltransferase	199+ESLLPIAK	none	869.51	16	2	8.92												0.345
Q91ZJ5	UTP--glucose-1-phosphate uridylyltransferase	199+ESLLPIAK	none	869.52	16	2	8.92								0.155	0.141	0.319
P16858	Glyceraldehyde-3-phosphate dehydrogenase	199+GAAQNIIPASTGAAK	none	1368.73	38	2	8.12										0.305
P16858	Glyceraldehyde-3-phosphate dehydrogenase	199+GAAQNIIPASTGAAK	none	1368.73	38	2	8.12													0.339
P16858	Glyceraldehyde-3-phosphate dehydrogenase	199+GAAQNIIPASTGAAK	none	1368.73	38	2	8.12										0.258	0.167
P16858	Glyceraldehyde-3-phosphate dehydrogenase	199+GAAQNIIPASTGAAK	none	1368.73	38	2	8.12									0.125	0.27
P16858	Glyceraldehyde-3-phosphate dehydrogenase	199+GAAQNIIPASTGAAK	none	1368.73	38	2	8.12			0.238	0.327
P16858	Glyceraldehyde-3-phosphate dehydrogenase	199+GAAQNIIPASTGAAK	none	1368.74	38	2	8.12										0.242	0.159
P16858	Glyceraldehyde-3-phosphate dehydrogenase	199+GAAQNIIPASTGAAK	none	1368.73	38	2	8.12						0.523							0.295
P16858	Glyceraldehyde-3-phosphate dehydrogenase	199+GAAQNIIPASTGAAK	none	1368.74	38	3	8.12										0.244	0.169
P16858	Glyceraldehyde-3-phosphate dehydrogenase	199+GAAQNIIPASTGAAK	none	1368.73	38	2	8.12				0.317	0.286	0.497	0.519					0.292	0.307
P16858	Glyceraldehyde-3-phosphate dehydrogenase	199+GAAQNIIPASTGAAK	none	1368.73	38	3	8.12				0.306	0.289	0.451	0.459					0.28	0.29
P20029	78 kDa glucose-regulated protein	199+IINEPTAAAIAYGLDKR	none	1814.98	37	3	9.57								0.142	0.14	0.321	0.213
P20029	78 kDa glucose-regulated protein	199+IINEPTAAAIAYGLDKR	none	1814.98	37	3	9.57		0.243	0.223	0.431	0.422	0.613						0.4	0.409
P24270	Catalase	20+ASQRPDVLTTGGGNPIGDK	none	1881.95	36	3	7								0.127	0.124	0.389	0.227
P24270	Catalase	20+ASQRPDVLTTGGGNPIGDK	none	1881.95	36	3	7		0.311	0.293	0.569	0.547	0.827						0.461	0.45
P24270	Catalase	20+ASQRPDVLTTGGGNPIGDKLNIMTAGSR	none	2825.44	53	4	9.6								0.134	0.121
P24270	Catalase	20+ASQRPDVLTTGGGNPIGDKLNIMTAGSR	none	2825.43	53	4	9.6		0.298	0.247			0.757						0.446
P24270	Catalase	20+ASQRPDVLTTGGGNPIGDKLNIxmTAGSR	m:Oxidized methionine	2841.42	53	4	8.59								0.169		0.362
P24270	Catalase	20+ASQRPDVLTTGGGNPIGDKLNIxmTAGSR	m:Oxidized methionine	2841.42	53	4	8.59		0.323		0.51		0.773
P24270	Catalase	20+ASQRPDVLTTGGGNxpIGDKLNIMTAGSR	p:Hydroxylation	2841.42	53	4	8.42								0.202		0.362
P24270	Catalase	20+ASQRPDVLTTGGGNxpIGDKLNIMTAGSR	p:Hydroxylation	2841.42	53	4	8.42		0.323				0.773
P62317	Small nuclear ribonucleoprotein Sm D2	20+EEEEFNTGPLSVLTQSVK	none	2005.97	35	2	12.19						0.015	0.1
P62317	Small nuclear ribonucleoprotein Sm D2	20+EEEEFNTGPLSVLTQSVK	none	2005.97	35	3	12.19						0.03	0.088
Q9JMD3	PCTP-like protein	20+ESVQVPDDQDFR	none	1433.65	28	2	8.6												0.398
P50247	Adenosylhomocysteinase	20+KALDIAENEMPGLMR	none	1686.84	33	3	9.44												0.289	0.293
P50247	Adenosylhomocysteinase	20+KALDIAENEMPGLMR	none	1686.84	33	3	9.44								0.079	0.105	0.242	0.153
P19157	Glutathione S-transferase P 1	20+MLLADQGQSWK	none	1275.62	21	2	9.69										0.308	0.164
P19157	Glutathione S-transferase P 1	20+MLLADQGQSWK	none	1275.63	21	2	9.69				0.711	0.402							0.363	0.351
Q8QZR5	Alanine aminotransferase 1	20+VLTLDTMNPCVR	C:Carbamidomethylation	1417.71	15	2	9.1							1.039
Q8QZR5	Alanine aminotransferase 1	20+VLTLDTMNPCVR	C:Carbamidomethylation	1417.71	15	2	9.1												0.61	0.643
Q8QZR5	Alanine aminotransferase 1	20+VLTLDTMNPCVR	C:Carbamidomethylation	1417.69	15	2	9.1								0.237	0.242		0.388
Q8QZR5	Alanine aminotransferase 1	20+VLTLDTMNPCVR	C:Carbamidomethylation	1417.7	15	2	9.1								0.103	0.115	0.346
Q8QZR5	Alanine aminotransferase 1	20+VLTLDTMNPCVR	C:Carbamidomethylation	1417.71	15	3	9.1		0.367		0.777	0.694
Q8QZR5	Alanine aminotransferase 1	20+VLTLDTMNPCVR	C:Carbamidomethylation	1417.71	15	2	9.1		0.318	0.313	0.66	0.6
Q8QZR5	Alanine aminotransferase 1	20+VLTLDTMNPCVR	C:Carbamidomethylation	1417.7	15	2	9.1		0.202	0.224	0.428								0.467	0.521
Q8QZR5	Alanine aminotransferase 1	20+VLTLDTxmNPCVR	C:Carbamidomethylation m:Oxidized methionine	1433.7	15	2	7.83				0.504
Q8QZR5	Alanine aminotransferase 1	20+VLTLDTxmNPCVR	C:Carbamidomethylation m:Oxidized methionine	1433.7	15	2	7.83								0.223		0.331
P17742	Peptidyl-prolyl cis-trans isomerase A	20+VSFELFADK	none	1054.53	15	2	11.97					0.455		0.7					0.429	0.433
P17742	Peptidyl-prolyl cis-trans isomerase A	20+VSFELFADKVPK	none	1378.75	18	2	11.7				0.345
P17742	Peptidyl-prolyl cis-trans isomerase A	20+VSFELFADKVPK	none	1378.75	18	2	11.7										0.265
P17742	Peptidyl-prolyl cis-trans isomerase A	20+VSFELFADKVPK	none	1378.75	18	3	11.7										0.308
P17742	Peptidyl-prolyl cis-trans isomerase A	20+VSFELFADKVPK	none	1378.75	18	3	11.7				0.402	0.419	0.568
P17742	Peptidyl-prolyl cis-trans isomerase A	20+VSFELFADKVPK	none	1378.75	18	2	11.7								0.115	0.115	0.276	0.223
P17742	Peptidyl-prolyl cis-trans isomerase A	20+VSFELFADKVPK	none	1378.75	18	3	11.7								0.149	0.134	0.315	0.231
P17742	Peptidyl-prolyl cis-trans isomerase A	20+VSFELFADKVPK	none	1378.75	18	2	11.7		0.256	0.245	0.411	0.376	0.592	0.716					0.43	0.4
P17742	Peptidyl-prolyl cis-trans isomerase A	20+VSFELFADKVPK	none	1378.75	18	3	11.7		0.222	0.236	0.403	0.39	0.616	0.647					0.404	0.396
Q9D855	Cytochrome b-c1 complex subunit 7	20+WYYNAAGFNK	none	1232.57	16	2	8.23									0.132
P19157	Glutathione S-transferase P 1	20+xmLLADQGQSWK	m:Oxidized methionine	1291.62	21	2	8.76										0.26	0.221
P19157	Glutathione S-transferase P 1	20+xmLLADQGQSWK	m:Oxidized methionine	1291.62	21	2	8.76												0.329	0.34
P97351	40S ribosomal protein S3a	200+ACQSIYPLHDVFVR	C:Carbamidomethylation	1703.85	26	3	11.32										0.185	0.169
P97351	40S ribosomal protein S3a	200+ACQSIYPLHDVFVR	C:Carbamidomethylation	1703.84	26	3	11.32				0.227	0.182	0.358	0.343					0.291	0.306
P16460	Argininosuccinate synthase	200+NQAPPGLYTK	none	1087.57	19	2	7.47						0.562	0.577
P16460	Argininosuccinate synthase	200+NQAPPGLYTK	none	1087.57	19	2	7.47												0.307	0.321
P16460	Argininosuccinate synthase	200+NQAPPGLYTK	none	1087.57	19	2	7.47			0.251	0.416	0.307
P16460	Argininosuccinate synthase	200+NQAPPGLYTK	none	1087.57	19	2	7.47								0.165	0.122	0.266	0.19
P01869	Ig gamma-1 chain C region, membrane-bound form	200+VNSAAFPAPIEK	none	1242.65	28	2	7.91								0.154
P01869	Ig gamma-1 chain C region, membrane-bound form	200+VNSAAFPAPIEK	none	1242.65	28	2	7.91		0.164		0.199		0.28
Q8CAY6	Acetyl-CoA acetyltransferase, cytosolic	201+EIVPVLVSSR	none	1097.64	18	2	10.5											0.25
Q8CAY6	Acetyl-CoA acetyltransferase, cytosolic	201+EIVPVLVSSR	none	1097.64	18	2	10.5										0.343
Q8CAY6	Acetyl-CoA acetyltransferase, cytosolic	201+EIVPVLVSSR	none	1097.64	18	2	10.5						0.501	0.534
Q8CAY6	Acetyl-CoA acetyltransferase, cytosolic	201+EIVPVLVSSR	none	1097.64	18	2	10.5												0.299	0.325
Q8CAY6	Acetyl-CoA acetyltransferase, cytosolic	201+EIVPVLVSSR	none	1097.64	18	2	10.5				0.431	0.397
Q8CAY6	Acetyl-CoA acetyltransferase, cytosolic	201+EIVPVLVSSR	none	1097.64	18	2	10.5		0.169	0.209	0.324	0.3
Q8CAY6	Acetyl-CoA acetyltransferase, cytosolic	201+EIVPVLVSSR	none	1097.64	18	2	10.5								0.115	0.11	0.203	0.173
Q8CAY6	Acetyl-CoA acetyltransferase, cytosolic	201+EIVPVLVSSRK	none	1225.73	19	3	8.24												0.341
Q8CAY6	Acetyl-CoA acetyltransferase, cytosolic	201+EIVPVLVSSRK	none	1225.73	19	3	8.24								0.149
P25444	40S ribosomal protein S2	201+GTGIVSAPVPK	none	1024.59	19	2	6.91										0.316	0.208
P25444	40S ribosomal protein S2	201+GTGIVSAPVPK	none	1024.58	19	2	6.91				0.134	0.179		0.505					0.35
Q9DCM2	Glutathione S-transferase kappa 1	203+LELLAYLLGEK	none	1260.73	18	2	15.98										0.25
Q61207	Sulfated glycoprotein 1	203+LVSDVQTAVK	none	1058.58	15	2	6.43			0.429
Q9JMD3	PCTP-like protein	203+SSQFLAPK	none	876.47	17	2	7.97										0.258	0.187
P14148	60S ribosomal protein L7	204+FGIICMEDLIHEIYTVGKR	C:Carbamidomethylation	2293.16	30	3	14.05						0.391						0.195
P08249	Malate dehydrogenase, mitochondrial	204+TIIPLISQCTPK	C:Carbamidomethylation	1369.76	18	2	11.43										0.183	0.215
[truncated: 3,533 more rows]

## Sheet: Snell_Peptide_RPS
Protein Accession #	Protein Name	Peptide						Value	Relative Pool Size (RPS, L:H Ratio)
[truncated: 1,798 more rows]

## Sheet: CR_GO BP Terms
Protein Accession #	Protein Name	GO Code	GO BP Term	CR k : AL k	CR RPS : AL RPS	CR WPASR : AL WPASR
[truncated: 7,578 more rows]

[truncated: 9 more sheets: CR_Protein_k_RPS_WPASR, CR_Peptide_f (1,2,4,8,15,32d), CR_Peptide_RPS data, Rapa 1_GO BP Terms, Rapa 1_Protein_k_RPS_WPASR, Rapa 1_Peptide_f, Rapa 1_Peptide_RPS, Rapa 2_Protein_k, Rapa 2_Peptide_f]
