# Supplementary material for: Reduced in vivo hepatic proteome replacement rates but not cell proliferation rates predict maximum lifespan extension in mice
Source: Aging Cell. 2015 Nov 6;15(1):118–27. doi: 10.1111/acel.12414 (PMC4717272; doi:10.1111/acel.12414)
Supplement: Supplementary file 2 — Spreadsheet S2. Spectrum Mill protein identification details. [file ACEL-15-118-s002.xlsx]

## Sheet: SI Spreadsheet 2
Protein Accession #	Protein Name	Number of Spectra	Number of Unique Peptides	Percent Coverage
P16015	Carbonic anhydrase 3	198	29	95.3
P52760	Ribonuclease UK114	68	12	93.3
P12710	Fatty acid-binding protein, liver	221	20	91.3
P02089	Hemoglobin subunit beta-2	245	19	89.7
P02088	Hemoglobin subunit beta-1	303	18	89.7
P01942	Hemoglobin subunit alpha	214	12	88
Q8BWT1	3-ketoacyl-CoA thiolase, mitochondrial	193	33	85.1
P17742	Peptidyl-prolyl cis-trans isomerase A	54	16	82.3
Q01768	Nucleoside diphosphate kinase B	56	11	79.6
O35215	D-dopachrome decarboxylase	37	7	77.9
Q8C196	Carbamoyl-phosphate synthase [ammonia], mitochondrial	1924	151	77.5
Q91Y97	Fructose-bisphosphate aldolase B	102	26	77.4
Q8R0Y6	Cytosolic 10-formyltetrahydrofolate dehydrogenase	416	69	75.8
P11352	Glutathione peroxidase 1	93	13	75.6
P07724	Serum albumin	177	45	71.7
P26443	Glutamate dehydrogenase 1, mitochondrial	495	47	71.6
P10649	Glutathione S-transferase Mu 1	82	21	71.5
P24549	Retinal dehydrogenase 1	221	33	70.6
Q9CPU0	Lactoylglutathione lyase	34	12	70.6
Q9DCX2	ATP synthase subunit d, mitochondrial	59	11	68.3
Q9DB20	ATP synthase subunit O, mitochondrial	58	13	67.1
P35700	Peroxiredoxin-1	56	14	66.8
Q64433	10 kDa heat shock protein, mitochondrial	40	9	66.6
O35490	Betaine--homocysteine S-methyltransferase 1	195	29	65.8
O08709	Peroxiredoxin-6	61	16	64.7
P63038	60 kDa heat shock protein, mitochondrial	388	37	63.6
Q99LC5	Electron transfer flavoprotein subunit alpha, mitochondrial	116	22	63.6
P08249	Malate dehydrogenase, mitochondrial	74	16	60
P15532	Nucleoside diphosphate kinase A	34	9	59.8
P62889	60S ribosomal protein L30	33	6	59.1
Q9WTP6	Adenylate kinase 2, mitochondrial	63	13	58.5
P30115	Glutathione S-transferase A3	103	20	58.3
P85094	Isochorismatase domain-containing protein 2A, mitochondrial	29	6	57.7
P62204	Calmodulin	29	8	57.7
P16858	Glyceraldehyde-3-phosphate dehydrogenase	70	17	57.6
Q6GSS7	Histone H2A type 2-A	52	8	57.6
Q922D8	C-1-tetrahydrofolate synthase, cytoplasmic	256	48	56.7
P08228	Superoxide dismutase [Cu-Zn]	50	10	56.4
P31786	Acyl-CoA-binding protein	21	6	56.3
P63276	40S ribosomal protein S17	45	8	55.5
P56395	Cytochrome b5	20	7	55.2
P56391	Cytochrome c oxidase subunit 6B1	20	5	54.6
P16460	Argininosuccinate synthase	111	22	53.8
Q99KI0	Aconitate hydratase, mitochondrial	344	38	53.4
P70296	Phosphatidylethanolamine-binding protein 1	16	7	53.4
P20029	78 kDa glucose-regulated protein	103	31	52.9
P84244	Histone H3.3	36	6	52.9
Q9DBT9	Dimethylglycine dehydrogenase, mitochondrial	252	36	52.4
P62806	Histone H4	44	6	52.4
Q64442	Sorbitol dehydrogenase	76	16	52.1
P62270	40S ribosomal protein S18	65	12	51.9
Q03265	ATP synthase subunit alpha, mitochondrial	373	34	51.7
P99029	Peroxiredoxin-5, mitochondrial	86	14	51.4
Q05920	Pyruvate carboxylase, mitochondrial	437	56	51.1
Q8QZT1	Acetyl-CoA acetyltransferase, mitochondrial	71	13	50.9
P38647	Stress-70 protein, mitochondrial	122	31	50.8
P00329	Alcohol dehydrogenase 1	205	17	50.4
Q9CPQ8	ATP synthase subunit g, mitochondrial	24	5	50.4
P62830	60S ribosomal protein L23	33	6	50
Q99LX0	Protein DJ-1	28	7	49.7
Q64374	Regucalcin	99	19	49.1
P35979	60S ribosomal protein L12	37	6	48.4
Q9D855	Cytochrome b-c1 complex subunit 7	13	6	47.7
P56480	ATP synthase subunit beta, mitochondrial	255	23	47.6
Q9DCM0	Protein ETHE1, mitochondrial	19	7	47.6
Q8BMS1	Trifunctional enzyme subunit alpha, mitochondrial	170	28	47.4
Q99LB7	Sarcosine dehydrogenase, mitochondrial	332	36	47.2
Q9DBM2	Peroxisomal bifunctional enzyme	116	26	46.7
Q9CQC7	NADH dehydrogenase [ubiquinone] 1 beta subcomplex subunit 4	17	4	46.5
Q06185	ATP synthase subunit e, mitochondrial	19	4	46.4
Q9CQ69	Cytochrome b-c1 complex subunit 8	15	5	46.3
P62962	Profilin-1	21	5	45.7
P62301	40S ribosomal protein S13	40	9	45.6
Q8CGP2	Histone H2B type 1-P	99	7	45.2
P11499	Heat shock protein HSP 90-beta	134	31	45
Q9EQ20	Methylmalonate-semialdehyde dehydrogenase [acylating], mitochondrial	163	21	45
P43024	Cytochrome c oxidase subunit 6A1, mitochondrial	9	2	45
Q61176	Arginase-1	138	15	44.8
Q9CZX8	40S ribosomal protein S19	43	10	44.8
Q61425	Hydroxyacyl-coenzyme A dehydrogenase, mitochondrial	46	8	44.2
P62267	40S ribosomal protein S23	24	5	44
Q78PY7	Staphylococcal nuclease domain-containing protein 1	124	31	43.9
Q9WVL0	Maleylacetoacetate isomerase	29	6	43.9
P17751	Triosephosphate isomerase	73	10	43.8
P62281	40S ribosomal protein S11	21	7	43.6
P08113	Endoplasmin	138	36	43.3
Q91VS7	Microsomal glutathione S-transferase 1	26	7	43.2
Q9DCW4	Electron transfer flavoprotein subunit beta	62	10	43.1
P51881	ADP/ATP translocase 2	90	13	42.9
Q80XN0	D-beta-hydroxybutyrate dehydrogenase, mitochondrial	75	11	42.8
P45878	Peptidyl-prolyl cis-trans isomerase FKBP2	3	3	42.8
P62858	40S ribosomal protein S28	14	3	42
P67778	Prohibitin	31	7	41.9
Q8BH00	Aldehyde dehydrogenase family 8 member A1	93	17	41.8
Q9WTP7	GTP:AMP phosphotransferase AK3, mitochondrial	31	7	41.8
Q9QXF8	Glycine N-methyltransferase	44	9	41.6
Q9CR68	Cytochrome b-c1 complex subunit Rieske, mitochondrial	13	6	41.6
P29391	Ferritin light chain 1	27	5	41.5
Q9CPP6	NADH dehydrogenase [ubiquinone] 1 alpha subcomplex subunit 5	11	4	41.3
Q99K67	Alpha-aminoadipic semialdehyde synthase, mitochondrial	173	32	40.7
Q9WUM5	Succinyl-CoA ligase [ADP/GDP-forming] subunit alpha, mitochondrial	64	12	40.4
Q9D0S9	Histidine triad nucleotide-binding protein 2, mitochondrial	21	5	40.4
P62843	40S ribosomal protein S15	30	4	40
Q9CPQ1	Cytochrome c oxidase subunit 6C	16	5	39.4
Q9QXD6	Fructose-1,6-bisphosphatase 1	45	11	39
P14152	Malate dehydrogenase, cytoplasmic	70	14	38.6
P27773	Protein disulfide-isomerase A3	97	20	38.4
P14131	40S ribosomal protein S16	42	7	38.3
P28271	Cytoplasmic aconitate hydratase	136	28	38.2
P05202	Aspartate aminotransferase, mitochondrial	58	13	38.1
P63260	Actin, cytoplasmic 2	69	12	38.1
P19157	Glutathione S-transferase P 1	26	4	38
P57780	Alpha-actinin-4	100	29	37.8
P12970	60S ribosomal protein L7a	30	8	37.2
P99028	Cytochrome b-c1 complex subunit 6, mitochondrial	8	2	37
Q6ZWV3	60S ribosomal protein L10	14	7	36.9
P12787	Cytochrome c oxidase subunit 5A, mitochondrial	22	5	36.9
Q8VC30	Bifunctional ATP-dependent dihydroxyacetone kinase/FAD-AMP lyase (cyclizing)	110	16	36.8
Q62425	NADH dehydrogenase [ubiquinone] 1 alpha subcomplex subunit 4	9	3	36.5
Q01853	Transitional endoplasmic reticulum ATPase	76	25	36.4
Q8CHT0	Delta-1-pyrroline-5-carboxylate dehydrogenase, mitochondrial	148	21	36.4
P24270	Catalase	31	14	36.4
O55142	60S ribosomal protein L35a	29	8	36.3
Q9D172	ES1 protein homolog, mitochondrial	22	6	35.7
P70349	Histidine triad nucleotide-binding protein 1	19	3	35.7
Q9CQX2	Cytochrome b5 type B	16	3	35.6
P51410	60S ribosomal protein L9	13	5	35.4
Q8CGP5	Histone H2A type 1-F	46	5	35.3
P70694	Estradiol 17 beta-dehydrogenase 5	30	11	35.2
O08756	3-hydroxyacyl-CoA dehydrogenase type-2	35	7	35.2
Q8R086	Sulfite oxidase, mitochondrial	62	10	35.1
P62242	40S ribosomal protein S8	31	6	35
P62264	40S ribosomal protein S14	30	5	35
P68372	Tubulin beta-4B chain	56	12	34.6
P97461	40S ribosomal protein S5	22	5	34.3
P62855	40S ribosomal protein S26	21	3	33.9
Q8VCT4	Carboxylesterase 1D	164	16	33.6
Q9CPR4	60S ribosomal protein L17	20	5	33.6
P62900	60S ribosomal protein L31	16	4	33.6
Q8VCH0	3-ketoacyl-CoA thiolase B, peroxisomal	26	9	33.4
Q9DBJ1	Phosphoglycerate mutase 1	30	5	33.4
P63325	40S ribosomal protein S10	22	5	33.3
Q99L13	3-hydroxyisobutyrate dehydrogenase, mitochondrial	26	6	33.1
Q8VCN5	Cystathionine gamma-lyase	27	8	32.4
P11725	Ornithine carbamoyltransferase, mitochondrial	29	9	32.4
Q8CAY6	Acetyl-CoA acetyltransferase, cytosolic	49	11	32.2
Q9QXX4	Calcium-binding mitochondrial carrier protein Aralar2	65	13	32.1
P27661	Histone H2A.x	19	4	32.1
Q99J99	3-mercaptopyruvate sulfurtransferase	31	8	31.9
P19783	Cytochrome c oxidase subunit 4 isoform 1, mitochondrial	41	6	31.9
P60867	40S ribosomal protein S20	20	5	31.9
Q9D819	Inorganic pyrophosphatase	22	8	31.8
P14115	60S ribosomal protein L27a	19	6	31.7
O35945	Aldehyde dehydrogenase, cytosolic 1	102	13	31.5
P24369	Peptidyl-prolyl cis-trans isomerase B	16	6	31.4
Q9JJI8	60S ribosomal protein L38	15	3	31.4
Q91V92	ATP-citrate synthase	90	29	31.2
P19639	Glutathione S-transferase Mu 3	21	9	31.1
Q8BVI4	Dihydropteridine reductase	23	5	31.1
A2AS89	Agmatinase, mitochondrial	35	6	31
Q91WS4	S-methylmethionine--homocysteine S-methyltransferase BHMT2	52	11	30.8
P61358	60S ribosomal protein L27	20	4	30.8
Q9D1R9	60S ribosomal protein L34	17	5	30.7
Q921H8	3-ketoacyl-CoA thiolase A, peroxisomal	24	9	30.6
P97450	ATP synthase-coupling factor 6, mitochondrial	6	3	30.5
P62852	40S ribosomal protein S25	31	6	30.4
P67984	60S ribosomal protein L22	15	2	30.4
Q8R164	Valacyclovir hydrolase	32	8	30.2
P58252	Elongation factor 2	84	23	29.9
O55125	Protein NipSnap homolog 1	24	6	29.9
P63017	Heat shock cognate 71 kDa protein	38	16	29.8
P68134	Actin, alpha skeletal muscle	60	11	29.7
Q9CPY7	Cytosol aminopeptidase	52	13	29.6
P19536	Cytochrome c oxidase subunit 5B, mitochondrial	10	3	29.6
Q64105	Sepiapterin reductase	22	6	29.5
Q9DCS2	UPF0585 protein C16orf13 homolog	6	3	29.4
Q8BP67	60S ribosomal protein L24	27	6	29.2
P06151	L-lactate dehydrogenase A chain	30	5	29.2
Q02053	Ubiquitin-like modifier-activating enzyme 1	71	20	28.9
P10126	Elongation factor 1-alpha 1	106	7	28.7
P63323	40S ribosomal protein S12	20	4	28.7
Q9CZS1	Aldehyde dehydrogenase X, mitochondrial	58	17	28.5
Q99JY0	Trifunctional enzyme subunit beta, mitochondrial	20	9	28.4
P62918	60S ribosomal protein L8	36	9	28.4
Q922Q8	Leucine-rich repeat-containing protein 59	33	8	28.3
P55264	Adenosine kinase	16	6	28.2
Q91XD4	Formimidoyltransferase-cyclodeaminase	42	10	28
P97351	40S ribosomal protein S3a	36	7	28
P17182	Alpha-enolase	32	10	27.8
P52840	Sulfotransferase 1A1	8	5	27.8
P99024	Tubulin beta-5 chain	44	10	27.7
P07901	Heat shock protein HSP 90-alpha	87	22	27.6
Q91YI0	Argininosuccinate lyase	36	13	27.5
O09167	60S ribosomal protein L21	13	3	27.5
P47963	60S ribosomal protein L13	21	6	27.4
P56135	ATP synthase subunit f, mitochondrial	5	2	27.2
Q91VA0	Acyl-coenzyme A synthetase ACSM1, mitochondrial	54	11	27
Q9D6J6	NADH dehydrogenase [ubiquinone] flavoprotein 2, mitochondrial	7	3	27
P47738	Aldehyde dehydrogenase, mitochondrial	45	14	26.9
P34914	Bifunctional epoxide hydrolase 2	65	13	26.8
P03930	ATP synthase protein 8	17	3	26.8
Q7TMM9	Tubulin beta-2A chain	35	9	26.5
Q9CQ62	2,4-dienoyl-CoA reductase, mitochondrial	27	7	26.5
P50247	Adenosylhomocysteinase	39	10	26.3
P35492	Histidine ammonia-lyase	18	11	26.3
P42125	Enoyl-CoA delta isomerase 1, mitochondrial	33	6	26.2
P14148	60S ribosomal protein L7	18	6	26.2
P10518	Delta-aminolevulinic acid dehydratase	8	4	26
P11679	Keratin, type II cytoskeletal 8	29	11	25.7
P15105	Glutamine synthetase	23	8	25.7
P62751	60S ribosomal protein L23a	21	4	25.6
P19253	60S ribosomal protein L13a	14	6	25.6
Q9JII6	Alcohol dehydrogenase [NADP(+)]	12	5	25.5
Q9CR61	NADH dehydrogenase [ubiquinone] 1 beta subcomplex subunit 7	12	3	25.5
P09103	Protein disulfide-isomerase	45	13	25.3
P62754	40S ribosomal protein S6	30	6	25.3
P63242	Eukaryotic translation initiation factor 5A-1	14	4	25.3
P48758	Carbonyl reductase [NADPH] 1	24	7	25.2
P09671	Superoxide dismutase [Mn], mitochondrial	21	4	25.2
Q9ET01	Glycogen phosphorylase, liver form	75	20	25.1
P54869	Hydroxymethylglutaryl-CoA synthase, mitochondrial	45	9	25
Q8K2B3	Succinate dehydrogenase [ubiquinone] flavoprotein subunit, mitochondrial	41	10	25
P35980	60S ribosomal protein L18	21	4	25
Q91WS0	CDGSH iron-sulfur domain-containing protein 1	13	3	25
P35505	Fumarylacetoacetase	41	9	24.8
Q9Z0X1	Apoptosis-inducing factor 1, mitochondrial	45	10	24.8
P15626	Glutathione S-transferase Mu 2	35	9	24.7
P62082	40S ribosomal protein S7	20	4	24.7
P28474	Alcohol dehydrogenase class-3	24	6	24.5
P17563	Selenium-binding protein 1	79	10	24.3
P84104	Serine/arginine-rich splicing factor 3	10	3	24.3
Q9DBF1	Alpha-aminoadipic semialdehyde dehydrogenase	84	11	24.1
Q63880	Carboxylesterase 3A	76	10	23.9
Q9DCJ5	NADH dehydrogenase [ubiquinone] 1 alpha subcomplex subunit 8	12	3	23.8
P52196	Thiosulfate sulfurtransferase	30	7	23.5
Q64471	Glutathione S-transferase theta-1	23	6	23.3
P63158	High mobility group protein B1	10	3	23.2
P62702	40S ribosomal protein S4, X isoform	42	7	22.8
Q8BH95	Enoyl-CoA hydratase, mitochondrial	25	5	22.7
Q6ZWV7	60S ribosomal protein L35	8	3	22.7
Q9D0J8	Parathymosin	4	2	22.7
O88844	Isocitrate dehydrogenase [NADP] cytoplasmic	27	8	22.4
P43274	Histone H1.4	37	5	22.3
P62911	60S ribosomal protein L32	8	3	22.2
O08749	Dihydrolipoyl dehydrogenase, mitochondrial	74	9	22
P09411	Phosphoglycerate kinase 1	22	8	22
P09528	Ferritin heavy chain	3	3	21.9
P61922	4-aminobutyrate aminotransferase, mitochondrial	33	8	21.8
A2ATU0	Probable 2-oxoglutarate dehydrogenase E1 component DHKTD1, mitochondrial	37	13	21.6
P53026	60S ribosomal protein L10a	22	5	21.6
Q8VCR7	Alpha/beta hydrolase domain-containing protein 14B	19	4	21.4
Q9JHW2	Omega-amidase NIT2	9	3	21.3
Q9CQA3	Succinate dehydrogenase [ubiquinone] iron-sulfur subunit, mitochondrial	31	6	21.2
P40142	Transketolase	95	13	21
P62897	Cytochrome c, somatic	11	4	20.9
Q91X83	S-adenosylmethionine synthase isoform type-1	18	8	20.4
P62717	60S ribosomal protein L18a	13	3	20.4
P0C0S6	Histone H2A.Z	20	3	20.3
Q923D2	Flavin reductase (NADPH)	6	2	20.3
Q9CXW4	60S ribosomal protein L11	18	4	20.2
P47199	Quinone oxidoreductase	10	4	20.2
Q9EQF5	Dihydropyrimidinase	38	7	20
Q4LDG0	Bile acyl-CoA synthetase	18	10	19.8
Q9DBB8	Trans-1,2-dihydrobenzene-1,2-diol dehydrogenase	13	3	19.8
Q8R0F8	Acylpyruvase FAHD1, mitochondrial	5	2	19.8
Q921G7	Electron transfer flavoprotein-ubiquinone oxidoreductase, mitochondrial	68	9	19.6
Q3UIU2	NADH dehydrogenase [ubiquinone] 1 beta subcomplex subunit 6	10	2	19.5
Q8VDN2	Sodium/potassium-transporting ATPase subunit alpha-1	64	17	19.4
Q99KB8	Hydroxyacylglutathione hydrolase, mitochondrial	8	5	19.4
Q9CXZ1	NADH dehydrogenase [ubiquinone] iron-sulfur protein 4, mitochondrial	10	3	19.4
Q9CW42	MOSC domain-containing protein 1, mitochondrial	12	3	19.4
P97371	Proteasome activator complex subunit 1	13	4	18.8
Q8CGK3	Lon protease homolog, mitochondrial	46	17	18.6
O08601	Microsomal triglyceride transfer protein large subunit	36	13	18.6
P62862	40S ribosomal protein S30	11	2	18.6
O88569	Heterogeneous nuclear ribonucleoproteins A2/B1	7	4	18.4
Q9QXE0	2-hydroxyacyl-CoA lyase 1	26	8	18.2
Q5FW57	Glycine N-acyltransferase-like protein	11	4	18.2
Q8K3J1	NADH dehydrogenase [ubiquinone] iron-sulfur protein 8, mitochondrial	19	3	17.9
Q99LY9	NADH dehydrogenase [ubiquinone] iron-sulfur protein 5	10	2	17.9
P59999	Actin-related protein 2/3 complex subunit 4	5	2	17.8
Q64727	Vinculin	53	14	17.6
Q8VCW8	Acyl-CoA synthetase family member 2, mitochondrial	12	4	17.5
Q9CQ60	6-phosphogluconolactonase	4	3	17.5
Q99KR7	Peptidyl-prolyl cis-trans isomerase F, mitochondrial	9	3	17.4
P61458	Pterin-4-alpha-carbinolamine dehydratase	12	2	17.3
Q9D3D9	ATP synthase subunit delta, mitochondrial	17	3	17.2
P50431	Serine hydroxymethyltransferase, cytosolic	8	6	17.1
P49429	4-hydroxyphenylpyruvate dioxygenase	12	6	17
P25444	40S ribosomal protein S2	15	5	17
Q9CR57	60S ribosomal protein L14	12	3	17
Q7TPR4	Alpha-actinin-1	43	13	16.9
Q9DCN2	NADH-cytochrome b5 reductase 3	7	3	16.6
Q9CQ54	NADH dehydrogenase [ubiquinone] 1 subunit C2	2	2	16.6
Q60864	Stress-induced-phosphoprotein 1	15	7	16.5
Q99MZ7	Peroxisomal trans-2-enoyl-CoA reductase	10	4	16.5
P32020	Non-specific lipid-transfer protein	44	12	16.4
Q91Z53	Glyoxylate reductase/hydroxypyruvate reductase	13	4	16.4
Q9JMD3	PCTP-like protein	5	4	16.4
P61089	Ubiquitin-conjugating enzyme E2 N	8	3	16.4
P05201	Aspartate aminotransferase, cytoplasmic	13	5	16.2
Q8VCC2	Liver carboxylesterase 1	58	8	16.1
Q8VCU1	Carboxylesterase 3B	54	7	16
P50544	Very long-chain specific acyl-CoA dehydrogenase, mitochondrial	11	6	16
Q91XF0	Pyridoxine-5'-phosphate oxidase	11	4	16
Q8QZR5	Alanine aminotransferase 1	15	6	15.9
O55022	Membrane-associated progesterone receptor component 1	17	5	15.8
Q80XL6	Acyl-CoA dehydrogenase family member 11	26	12	15.6
P62908	40S ribosomal protein S3	10	3	15.6
Q05816	Fatty acid-binding protein, epidermal	3	3	15.5
Q6ZWN5	40S ribosomal protein S9	7	3	15.4
P08003	Protein disulfide-isomerase A4	25	10	15.2
P14206	40S ribosomal protein SA	22	3	15.2
Q8BHN3	Neutral alpha-glucosidase AB	30	13	15.1
P05213	Tubulin alpha-1B chain	16	4	15
P83882	60S ribosomal protein L36a	4	2	15
Q9JLJ2	4-trimethylaminobutyraldehyde dehydrogenase	22	7	14.9
Q9D0F9	Phosphoglucomutase-1	19	5	14.9
Q9D6M3	Mitochondrial glutamate carrier 1	5	2	14.8
Q9EQK5	Major vault protein	16	9	14.7
Q91V76	Ester hydrolase C11orf54 homolog	13	5	14.6
Q07417	Short-chain specific acyl-CoA dehydrogenase, mitochondrial	11	3	14.5
Q60597	2-oxoglutarate dehydrogenase, mitochondrial	42	11	14.4
Q9JI75	Ribosyldihydronicotinamide dehydrogenase [quinone]	7	3	14.2
Q9DCS9	NADH dehydrogenase [ubiquinone] 1 beta subcomplex subunit 10	13	2	14.2
Q8BFZ3	Beta-actin-like protein 2	11	4	14
Q921I1	Serotransferrin	27	10	14
P68368	Tubulin alpha-4A chain	20	5	14
P13707	Glycerol-3-phosphate dehydrogenase [NAD(+)], cytoplasmic	10	4	14
Q64435	UDP-glucuronosyltransferase 1-6	52	8	13.9
Q9QZE5	Coatomer subunit gamma-1	14	8	13.7
Q9CQH3	NADH dehydrogenase [ubiquinone] 1 beta subcomplex subunit 5, mitochondrial	8	2	13.7
Q9CZ13	Cytochrome b-c1 complex subunit 1, mitochondrial	12	5	13.5
P38060	Hydroxymethylglutaryl-CoA lyase, mitochondrial	15	3	13.5
Q9DCG6	Phenazine biosynthesis-like domain-containing protein 1	16	3	13.5
P06801	NADP-dependent malic enzyme	4	4	13.4
Q9D023	Mitochondrial pyruvate carrier 2	19	2	13.3
P28843	Dipeptidyl peptidase 4	19	7	12.5
P41216	Long-chain-fatty-acid--CoA ligase 1	18	7	12.4
O88428	Bifunctional 3'-phosphoadenosine 5'-phosphosulfate synthase 2	26	6	12.2
Q91ZJ5	UTP--glucose-1-phosphate uridylyltransferase	21	5	12.2
Q9DBP5	UMP-CMP kinase	4	2	12.2
O09173	Homogentisate 1,2-dioxygenase	27	4	12.1
Q8BJ64	Choline dehydrogenase, mitochondrial	9	7	12
Q9D0M3	Cytochrome c1, heme protein, mitochondrial	12	3	12
Q9DCM2	Glutathione S-transferase kappa 1	9	2	11.9
P50285	Dimethylaniline monooxygenase [N-oxide-forming] 1	8	4	11.8
P25688	Uricase	5	3	11.8
Q8BW75	Amine oxidase [flavin-containing] B	13	5	11.7
P61255	60S ribosomal protein L26	6	2	11.7
Q9DB77	Cytochrome b-c1 complex subunit 2, mitochondrial	10	4	11.6
P22599	Alpha-1-antitrypsin 1-2	3	2	11.6
Q8VC12	Urocanate hydratase	16	5	11.5
Q922Q1	MOSC domain-containing protein 2, mitochondrial	25	4	11.5
P53657	Pyruvate kinase isozymes R/L	26	5	11.4
Q8R1G2	Carboxymethylenebutenolidase homolog	9	3	11.4
Q9JM62	Receptor expression-enhancing protein 6	2	2	11.4
Q9CRB9	Coiled-coil-helix-coiled-coil-helix domain-containing protein 3, mitochondrial	7	2	11.4
Q91X52	L-xylulose reductase	2	2	11.4
Q8CAQ8	Mitochondrial inner membrane protein	18	6	11.2
Q8CHR6	Dihydropyrimidine dehydrogenase [NADP(+)]	12	9	11
Q91VD9	NADH-ubiquinone oxidoreductase 75 kDa subunit, mitochondrial	16	6	11
P40936	Indolethylamine N-methyltransferase	7	2	10.9
Q8VEM8	Phosphate carrier protein, mitochondrial	8	2	10.9
P97328	Ketohexokinase	9	2	10.7
O35129	Prohibitin-2	15	2	10.7
Q91YQ5	Dolichyl-diphosphooligosaccharide--protein glycosyltransferase subunit 1	20	6	10.6
Q9DCU9	Probable 4-hydroxy-2-oxoglutarate aldolase, mitochondrial	18	4	10.5
Q8R1F5	Putative hydroxypyruvate isomerase	4	2	10.4
P29341	Polyadenylate-binding protein 1	16	4	10.3
P42925	Peroxisomal membrane protein 2	3	1	10.3
Q8CC86	Nicotinate phosphoribosyltransferase	18	4	10.2
P97494	Glutamate--cysteine ligase catalytic subunit	6	4	10.2
P45952	Medium-chain specific acyl-CoA dehydrogenase, mitochondrial	5	3	10.2
P47911	60S ribosomal protein L6	20	4	10.1
P47757	F-actin-capping protein subunit beta	4	2	10.1
Q91W43	Glycine dehydrogenase [decarboxylating], mitochondrial	23	7	10
P14211	Calreticulin	16	4	10
P14869	60S acidic ribosomal protein P0	3	3	10
P24472	Glutathione S-transferase A4	12	3	9.9
P84078	ADP-ribosylation factor 1	7	2	9.9
Q8JZR0	Long-chain-fatty-acid--CoA ligase 5	13	5	9.8
Q9DCQ2	Putative L-aspartate dehydrogenase	6	4	9.7
Q8VEK3	Heterogeneous nuclear ribonucleoprotein U	23	7	9.6
P53395	Lipoamide acyltransferase component of branched-chain alpha-keto acid dehydrogenase complex, mitochondrial	26	5	9.5
Q91ZA3	Propionyl-CoA carboxylase alpha chain, mitochondrial	22	5	9.5
P61979	Heterogeneous nuclear ribonucleoprotein K	3	3	9.2
Q6P3A8	2-oxoisovalerate dehydrogenase subunit beta, mitochondrial	9	3	9.2
Q9DB29	Isoamyl acetate-hydrolyzing esterase 1 homolog	2	2	9.2
Q99PL5	Ribosome-binding protein 1	24	11	9.1
Q61941	NAD(P) transhydrogenase, mitochondrial	16	7	9
P09405	Nucleolin	17	6	9
Q9Z2I8	Succinyl-CoA ligase [GDP-forming] subunit beta, mitochondrial	12	3	9
P62849	40S ribosomal protein S24	8	1	9
Q9D6Y9	1,4-alpha-glucan-branching enzyme	21	5	8.9
P26231	Catenin alpha-1	9	6	8.9
P24456	Cytochrome P450 2D10	8	3	8.9
P54071	Isocitrate dehydrogenase [NADP], mitochondrial	13	4	8.8
O35643	AP-1 complex subunit beta-1	21	7	8.8
P51174	Long-chain specific acyl-CoA dehydrogenase, mitochondrial	11	3	8.8
Q91X44	Glucokinase regulatory protein	11	3	8.6
Q99MR8	Methylcrotonoyl-CoA carboxylase subunit alpha, mitochondrial	18	5	8.5
Q8VIJ6	Splicing factor, proline- and glutamine-rich	8	4	8.5
Q3ULD5	Methylcrotonoyl-CoA carboxylase beta chain, mitochondrial	8	3	8.5
Q9D8E6	60S ribosomal protein L4	5	3	8.3
Q91VR2	ATP synthase subunit gamma, mitochondrial	11	2	8.3
Q3U0V1	Far upstream element-binding protein 2	10	6	8
Q61316	Heat shock 70 kDa protein 4	17	6	7.9
Q8BUV3	Gephyrin	13	5	7.9
P29758	Ornithine aminotransferase, mitochondrial	6	3	7.9
P14824	Annexin A6	12	5	7.8
Q9D0R2	Threonine--tRNA ligase, cytoplasmic	9	4	7.8
Q8CIM7	Cytochrome P450 2D26	6	3	7.8
Q9DBL7	Bifunctional coenzyme A synthase	2	2	7.8
P62827	GTP-binding nuclear protein Ran	1	1	7.8
Q60759	Glutaryl-CoA dehydrogenase, mitochondrial	5	3	7.7
P17717	UDP-glucuronosyltransferase 2B17	18	4	7.1
O08795	Glucosidase 2 subunit beta	12	4	7.1
P51660	Peroxisomal multifunctional enzyme type 2	6	4	7
Q91WT9	Cystathionine beta-synthase	17	5	6.9
P97807	Fumarate hydratase, mitochondrial	3	2	6.9
Q9DD20	Methyltransferase-like protein 7B	3	2	6.9
Q9R0H0	Peroxisomal acyl-coenzyme A oxidase 1	5	3	6.8
Q99JR1	Sideroflexin-1	6	2	6.8
Q9JKR6	Hypoxia up-regulated protein 1	20	5	6.7
O35488	Very long-chain acyl-CoA synthetase	7	3	6.4
Q8BWQ1	UDP-glucuronosyltransferase 2A3	16	3	6.1
P70441	Na(+)/H(+) exchange regulatory cofactor NHE-RF1	2	2	6.1
Q8BWF0	Succinate-semialdehyde dehydrogenase, mitochondrial	16	2	5.9
P17427	AP-2 complex subunit alpha-2	13	5	5.8
P26043	Radixin	17	3	5.8
Q01405	Protein transport protein Sec23A	7	3	5.7
Q8BMF4	Dihydrolipoyllysine-residue acetyltransferase component of pyruvate dehydrogenase complex, mitochondrial	16	4	5.6
Q6ZQ38	Cullin-associated NEDD8-dissociated protein 1	12	4	5.6
Q9WUR2	Enoyl-CoA delta isomerase 2, mitochondrial	3	2	5.6
Q00519	Xanthine dehydrogenase/oxidase	9	5	5.5
P56399	Ubiquitin carboxyl-terminal hydrolase 5	12	4	5.4
P48678	Prelamin-A/C	13	3	5.4
Q8VDM4	26S proteasome non-ATPase regulatory subunit 2	7	4	5.3
P52825	Carnitine O-palmitoyltransferase 2, mitochondrial	9	3	5.3
Q8K411	Presequence protease, mitochondrial	6	3	5.2
P06745	Glucose-6-phosphate isomerase	22	3	5.1
P97872	Dimethylaniline monooxygenase [N-oxide-forming] 5	4	2	5
P47915	60S ribosomal protein L29	6	1	5
P0CG50	Polyubiquitin-C	16	4	4.9
Q3TXS7	26S proteasome non-ATPase regulatory subunit 1	5	3	4.7
Q80UM7	Mannosyl-oligosaccharide glucosidase	9	3	4.7
Q8K010	5-oxoprolinase	5	5	4.6
Q8VDJ3	Vigilin	10	5	4.5
P55096	ATP-binding cassette sub-family D member 3	6	2	4.5
Q02248	Catenin beta-1	5	4	4.4
Q8CFX1	GDH/6PGL endoplasmic bifunctional protein	14	3	4.4
Q9Z2I0	LETM1 and EF-hand domain-containing protein 1, mitochondrial	9	2	4.4
Q8BGA8	Acyl-coenzyme A synthetase ACSM5, mitochondrial	3	2	4.3
Q62318	Transcription intermediary factor 1-beta	4	3	4.1
O35658	Complement component 1 Q subcomponent-binding protein, mitochondrial	7	1	3.9
Q8BGQ7	Alanine--tRNA ligase, cytoplasmic	10	4	3.5
Q9D0E1	Heterogeneous nuclear ribonucleoprotein M	6	3	3.5
Q91VR5	ATP-dependent RNA helicase DDX1	4	2	3.5
Q61838	Alpha-2-macroglobulin	18	5	3.4
P70168	Importin subunit beta-1	5	2	3.4
P26041	Moesin	13	2	3.2
Q9EQH3	Vacuolar protein sorting-associated protein 35	5	2	3.1
O55029	Coatomer subunit beta'	9	2	3
Q00PI9	Heterogeneous nuclear ribonucleoprotein U-like protein 2	2	2	2.9
Q8R1B4	Eukaryotic translation initiation factor 3 subunit C	5	2	2
Q8CIE6	Coatomer subunit alpha	3	2	1.7
Q571I9	Aldehyde dehydrogenase family 16 member A1	5	1	1.6
